# Supplementary material for: Equity in walking access to community home care facility resources for elderly with different mobility: A case study of Lianhu District, Xi’an
Source: PLoS One. 2022 Dec 14;17(12):e0277310. doi: 10.1371/journal.pone.0277310 (PMC9750010; doi:10.1371/journal.pone.0277310)
Supplement: S1 File — (ZIP) [file pone.0277310.s001.zip]

Archive with 3 entries (2 files):
- Community home care facilities and elderly population data/Data on community home care facilities.xlsx
- Community home care facilities and elderly population data/Elderly population in communities.xlsx
- Community home care facilities and elderly population data/
