# Supplementary material for: Equity in walking access to community home care facility resources for elderly with different mobility: A case study of Lianhu District, Xi’an
Source: PLoS One. 2022 Dec 14;17(12):e0277310. doi: 10.1371/journal.pone.0277310 (PMC9750010; doi:10.1371/journal.pone.0277310)
Supplement: S1 File — (ZIP) [file pone.0277310.s001.zip › Community home care facilities and elderly population data/Data on community home care facilities.xlsx]

## Sheet: Day care center
Facility No.	X	Y	Building area（㎡）
1	108.925	34.2598	320
2	108.928	34.2625	230
3	108.924	34.2553	400
4	108.945	34.2791	300
5	108.953	34.2939	320
6	108.937	34.2986	1600
7	108.91	34.2982	2000
8	108.897	34.2566	300
9	108.895	34.2734	350
10	108.91	34.2724	600
11	108.893	34.2624	420
12	108.884	34.278	305
13	108.868	34.2754	7323

## Sheet: home care service stations
Facility No.	X	Y	Building area（㎡）
1	108.907	34.2574	80
2	108.907	34.2574	80
3	108.922	34.2654	80
4	108.927	34.2572	80
5	108.926	34.2651	80
6	108.925	34.2598	80
7	108.893	34.2468	80
8	108.908	34.2576	80
9	108.903	34.2521	80
10	108.911	34.2494	80
11	108.918	34.2587	80
12	108.924	34.2553	80
13	108.915	34.2591	80
14	108.923	34.2589	80
15	108.924	34.2671	80
16	108.919	34.2627	80
17	108.9	34.25	80
18	108.923	34.2711	80
19	108.92	34.2744	80
20	108.919	34.2737	80
21	108.924	34.2696	80
22	108.917	34.2672	80
23	108.925	34.2766	80
24	108.924	34.2721	80
25	108.958	34.296	80
26	108.949	34.2871	80
27	108.957	34.2962	80
28	108.947	34.2924	80
29	108.956	34.2938	80
30	108.949	34.2974	80
31	108.963	34.2845	80
32	108.948	34.287	80
33	108.956	34.2979	80
34	108.946	34.2969	80
35	108.933	34.2636	80
36	108.936	34.266	80
37	108.951	34.2731	80
38	108.933	34.2614	80
39	108.937	34.2638	80
40	108.948	34.2733	80
41	108.94	34.2747	80
42	108.938	34.2602	80
43	108.95	34.2672	80
44	108.947	34.2683	80
45	108.941	34.2665	80
46	108.951	34.2784	80
47	108.941	34.2774	80
48	108.953	34.2747	80
49	108.945	34.2776	80
50	108.936	34.2759	80
51	108.935	34.2723	80
52	108.947	34.2776	80
53	108.953	34.2795	80
54	108.945	34.2796	80
55	108.895	34.2722	80
56	108.935	34.2771	80
57	108.893	34.2459	80
58	108.882	34.2702	80
59	108.882	34.2646	80
60	108.887	34.268	80
61	108.894	34.2598	80
62	108.891	34.2623	80
63	108.879	34.2613	80
64	108.894	34.2727	80
65	108.893	34.2686	80
66	108.89	34.2687	80
67	108.89	34.2527	80
68	108.879	34.2588	80
69	108.902	34.2656	80
70	108.892	34.2926	80
71	108.89	34.2835	80
72	108.913	34.2703	80
73	108.904	34.2696	80
74	108.894	34.2833	80
75	108.897	34.2593	80
76	108.913	34.274	80
77	108.899	34.2615	80
78	108.902	34.2733	80
79	108.882	34.2914	80
80	108.913	34.269	80
81	108.892	34.2915	80
82	108.898	34.2735	80
83	108.902	34.2813	80
84	108.904	34.2634	80
85	108.874	34.276	80
86	108.871	34.2784	80
87	108.885	34.2777	80
88	108.874	34.2677	80
89	108.877	34.2933	80
90	108.874	34.2621	80
91	108.878	34.2774	80
92	108.867	34.2846	80
93	108.875	34.2804	80
94	108.877	34.2696	80
95	108.878	34.2834	80
96	108.869	34.2822	80
97	108.877	34.2671	80
98	108.876	34.2894	80
99	108.876	34.2652	80
100	108.871	34.282	80
101	108.886	34.2764	80
102	108.869	34.2766	80
103	108.874	34.2621	80
104	108.867	34.2613	80
105	108.941	34.2898	80
106	108.918	34.2863	80
107	108.937	34.2903	80
108	108.931	34.2883	80
109	108.927	34.2856	80
110	108.934	34.292	80
111	108.916	34.284	80
112	108.942	34.2984	80
113	108.909	34.2943	80
114	108.934	34.2985	80
115	108.938	34.2868	80
116	108.905	34.2911	80
117	108.931	34.2827	80

## Sheet: Elderly restaurants
Facility No.	X	Y	Building area（㎡）
1	108.942	34.2648	100
2	108.917	34.2734	100
3	108.927	34.2592	100
4	108.867	34.2613	100
5	108.947	34.2775	100
6	108.947	34.2776	100
7	108.885	34.2777	100
8	108.898	34.2735	100
9	108.902	34.181	100
10	108.945	34.2796	100
11	108.892	34.2915	100
12	108.935	34.2771	100
13	108.952	34.2734	100
14	108.935	34.2659	100
15	108.891	34.2619	100
16	108.873	34.2677	100
17	108.873	34.2779	100
18	108.873	34.2677	100

## Sheet: Senior center
Facility No.	X	Y	Building area（㎡）
1	108.929	34.2598	500
2	108.94	34.2605	500
3	108.937	34.2795	500
4	108.919	34.2982	500
5	108.906	34.2915	500
6	108.892	34.2912	500
7	108.937	34.2586	500
8	108.958	34.2984	500
9	108.875	34.263	500
10	108.944	34.2798	500
11	108.875	34.2828	500
12	108.925	34.2555	500
13	108.955	34.2939	500
14	108.95	34.2802	500
15	108.94	34.2605	500
16	108.959	34.2976	500
17	108.94	34.2584	500
18	108.864	34.2929	500
