# Supplementary material for: Equity in walking access to community home care facility resources for elderly with different mobility: A case study of Lianhu District, Xi’an
Source: PLoS One. 2022 Dec 14;17(12):e0277310. doi: 10.1371/journal.pone.0277310 (PMC9750010; doi:10.1371/journal.pone.0277310)
Supplement: S1 File — (ZIP) [file pone.0277310.s001.zip › Community home care facilities and elderly population data/Elderly population in communities.xlsx]

## Sheet: Sheet1
name	District	Community No.	Number of households	X	Y	Average Household Population	Unamended population	Correction ratio	Corrected population	Ageing rate	Elderly population	Elderly with normal mobility	Elderly with mild mobility restriction	Elderly with severe mobility restriction	Administrative street	Resident population	Population of uncorrected Street	Correction ratio
Beiguan Street	Lianhu District	1	16	108.953	34.2854	2.16	34.56	1.37037	47.3599	18.01	8.52952	6.82362	1.36472	0.341181	total	1019102	1.00228e+06	1.01678
Beiguan Street	Lianhu District	2	781	108.954	34.2954	2.16	1686.96	1.37037	2311.76	18.01	416.347	333.078	66.6156	16.6539	Qingnianlu Street	49650	28353.5	1.75111
Beiguan Street	Lianhu District	3	93	108.947	34.2981	2.38	221.34	1.37037	303.317	18.01	54.6274	43.702	8.74039	2.1851	Beiyuanmen Street	73755	54315.4	1.3579
Beiguan Street	Lianhu District	4	540	108.95	34.2855	2.16	1166.4	1.37037	1598.4	18.01	287.871	230.297	46.0594	11.5149	Beiguan Street	79425	57958.9	1.37037
Beiguan Street	Lianhu District	5	757	108.956	34.2918	2.3	1741.1	1.37037	2385.95	18.01	429.709	343.767	68.7535	17.1884	Hongmiaopo Street	215570	284548	0.757587
Beiguan Street	Lianhu District	6	1067	108.95	34.2959	2.16	2304.72	1.37037	3158.31	18.01	568.812	455.05	91.01	22.7525	Huanchengxilu Street	67313	72366.7	0.930165
Beiguan Street	Lianhu District	7	168	108.954	34.2905	2.3	386.4	1.37037	529.51	18.01	95.3648	76.2918	15.2584	3.81459	Xiguan Street	135714	165584	0.81961
Beiguan Street	Lianhu District	8	337	108.946	34.2979	2.16	727.92	1.37037	997.518	18.01	179.653	143.722	28.7445	7.18612	Tumen Street	90728	44619.1	2.03339
Beiguan Street	Lianhu District	9	924	108.948	34.2855	2.16	1995.84	1.37037	2735.04	18.01	492.58	394.064	78.8128	19.7032	Taoyuanlu Street	141778	142102	0.99772
Beiguan Street	Lianhu District	10	180	108.944	34.2987	2.16	388.8	1.37037	532.799	18.01	95.9571	76.7657	15.3531	3.83828	Zaoyuan Street	165169	152436	1.08353
Beiguan Street	Lianhu District	11	2940	108.955	34.2989	2.16	6350.4	1.37037	8702.39	18.01	1567.3	1253.84	250.768	62.692	Percentage of elderly with normal mobility	0.8
Beiguan Street	Lianhu District	12	1038	108.951	34.2888	2.16	2242.08	1.37037	3072.47	18.01	553.353	442.682	88.5364	22.1341	Percentage of elderly with mild mobility restriction	0.16
Beiguan Street	Lianhu District	13	1096	108.953	34.2915	2.16	2367.36	1.37037	3244.15	18.01	584.272	467.418	93.4836	23.3709	Percentage of elderly with severe mobility restriction	0.04
Beiguan Street	Lianhu District	14	569	108.949	34.2935	2.16	1229.04	1.37037	1684.24	18.01	303.331	242.665	48.533	12.1332
Beiguan Street	Lianhu District	15	309	108.954	34.2945	2.16	667.44	1.37037	914.638	18.01	164.726	131.781	26.3562	6.58906
Beiguan Street	Lianhu District	16	210	108.95	34.2985	2.16	453.6	1.37037	621.599	18.01	111.95	89.56	17.912	4.478
Beiguan Street	Lianhu District	17	385	108.954	34.2861	2.16	831.6	1.37037	1139.6	18.01	205.242	164.193	32.8387	8.20966
Beiguan Street	Lianhu District	18	230	108.949	34.2853	2.16	496.8	1.37037	680.799	18.01	122.612	98.0895	19.6179	4.90448
Beiguan Street	Lianhu District	19	145	108.955	34.2874	2.3	333.5	1.37037	457.018	18.01	82.3089	65.8471	13.1694	3.29236
Beiguan Street	Lianhu District	20	70	108.957	34.2967	2.16	151.2	1.37037	207.2	18.01	37.3167	29.8533	5.97067	1.49267
Beiguan Street	Lianhu District	21	174	108.946	34.2953	2.16	375.84	1.37037	515.039	18.01	92.7586	74.2068	14.8414	3.71034
Beiguan Street	Lianhu District	22	196	108.954	34.2892	2.3	450.8	1.37037	617.762	18.01	111.259	89.0071	17.8014	4.45036
Beiguan Street	Lianhu District	23	132	108.954	34.2886	2.3	303.6	1.37037	416.044	18.01	74.9295	59.9436	11.9887	2.99718
Beiguan Street	Lianhu District	24	94	108.957	34.2977	2.16	203.04	1.37037	278.24	18.01	50.1109	40.0888	8.01775	2.00444
Beiguan Street	Lianhu District	25	1563	108.951	34.2899	2.16	3376.08	1.37037	4626.47	18.01	833.228	666.582	133.316	33.3291
Beiguan Street	Lianhu District	26	337	108.95	34.2914	2.16	727.92	1.37037	997.518	18.01	179.653	143.722	28.7445	7.18612
Beiguan Street	Lianhu District	27	750	108.956	34.2938	2.16	1620	1.37037	2220	18.01	399.821	319.857	63.9714	15.9929
Beiguan Street	Lianhu District	28	240	108.959	34.2969	2.3	552	1.37037	756.443	18.01	136.235	108.988	21.7977	5.44942
Beiguan Street	Lianhu District	29	141	108.947	34.2924	2.16	304.56	1.37037	417.359	18.01	75.1664	60.1331	12.0266	3.00666
Beiguan Street	Lianhu District	30	1940	108.957	34.2986	2.16	4190.4	1.37037	5742.39	18.01	1034.2	827.364	165.473	41.3682
Beiguan Street	Lianhu District	31	7	108.949	34.2894	2.16	15.12	1.37037	20.72	18.01	3.73167	2.98533	0.597067	0.149267
Beiguan Street	Lianhu District	32	168	108.952	34.2985	2.16	362.88	1.37037	497.279	18.01	89.56	71.648	14.3296	3.5824
Beiguan Street	Lianhu District	33	54	108.946	34.2917	2.16	116.64	1.37037	159.84	18.01	28.7871	23.0297	4.60594	1.15149
Beiguan Street	Lianhu District	34	207	108.954	34.2875	2.3	476.1	1.37037	652.432	18.01	117.503	94.0024	18.8005	4.70012
Beiguan Street	Lianhu District	35	560	108.953	34.2939	2.16	1209.6	1.37037	1657.6	18.01	298.533	238.827	47.7653	11.9413
Beiguan Street	Lianhu District	36	789	108.954	34.2931	2.16	1704.24	1.37037	2335.44	18.01	420.612	336.49	67.2979	16.8245
Beiguan Street	Lianhu District	37	180	108.955	34.2918	2.3	414	1.37037	567.332	18.01	102.177	81.7413	16.3483	4.08706
Beiguan Street	Lianhu District	38	16	108.951	34.2863	2.16	34.56	1.37037	47.3599	18.01	8.52952	6.82362	1.36472	0.341181
Beiguan Street	Lianhu District	39	88	108.954	34.2915	2.3	202.4	1.37037	277.363	18.01	49.953	39.9624	7.99248	1.99812
Beiguan Street	Lianhu District	40	1585	108.946	34.2931	2.16	3423.6	1.37037	4691.59	18.01	844.956	675.965	135.193	33.7982
Beiguan Street	Lianhu District	41	421	108.952	34.2926	2.16	909.36	1.37037	1246.16	18.01	224.433	179.546	35.9093	8.97732
Beiguan Street	Lianhu District	42	371	108.953	34.2947	2.16	801.36	1.37037	1098.16	18.01	197.778	158.223	31.6445	7.91113
Beiguan Street	Lianhu District	43	43	108.948	34.2867	2.16	92.88	1.37037	127.28	18.01	22.9231	18.3385	3.66769	0.916924
Beiguan Street	Lianhu District	44	86	108.954	34.2891	2.3	197.8	1.37037	271.059	18.01	48.8177	39.0542	7.81083	1.95271
Beiguan Street	Lianhu District	45	256	108.955	34.2868	2.3	588.8	1.37037	806.873	18.01	145.318	116.254	23.2508	5.81271
Beiguan Street	Lianhu District	46	209	108.95	34.2908	2.16	451.44	1.37037	618.639	18.01	111.417	89.1335	17.8267	4.45668
Beiguan Street	Lianhu District	47	30	108.953	34.2988	2.16	64.8	1.37037	88.7999	18.01	15.9929	12.7943	2.55886	0.639714
Beiguan Street	Lianhu District	48	2	108.947	34.2919	2.16	4.32	1.37037	5.91999	18.01	1.06619	0.852952	0.17059	0.0426476
Beiguan Street	Lianhu District	49	936	108.953	34.297	2.16	2021.76	1.37037	2770.56	18.01	498.977	399.182	79.8363	19.9591
Beiguan Street	Lianhu District	50	5	108.947	34.2893	2.16	10.8	1.37037	14.8	18.01	2.66548	2.13238	0.426476	0.106619
Beiguan Street	Lianhu District	51	408	108.955	34.2954	2.16	881.28	1.37037	1207.68	18.01	217.503	174.002	34.8004	8.70011
Beiguan Street	Lianhu District	52	96	108.955	34.288	2.3	220.8	1.37037	302.577	18.01	54.4942	43.5953	8.71907	2.17977
Beiguan Street	Lianhu District	53	382	108.957	34.2852	2.16	825.12	1.37037	1130.72	18.01	203.642	162.914	32.5828	8.14569
Beiguan Street	Lianhu District	54	344	108.947	34.2908	2.16	743.04	1.37037	1018.24	18.01	183.385	146.708	29.3416	7.33539
Beiguan Street	Lianhu District	55	405	108.95	34.287	2.16	874.8	1.37037	1198.8	18.01	215.904	172.723	34.5446	8.63614
Beiguan Street	Lianhu District	56	321	108.954	34.2847	2.16	693.36	1.37037	950.158	18.01	171.124	136.899	27.3798	6.84494
Beiguan Street	Lianhu District	57	14	108.949	34.2874	2.16	30.24	1.37037	41.4399	18.01	7.46333	5.97067	1.19413	0.298533
Beiguan Street	Lianhu District	58	75	108.949	34.2869	2.16	162	1.37037	222	18.01	39.9821	31.9857	6.39714	1.59929
Beiguan Street	Lianhu District	59	1178	108.949	34.298	2.16	2544.48	1.37037	3486.87	18.01	627.986	502.389	100.478	25.1194
Beiyuanmen Street	Lianhu District	60	174	108.933	34.2663	2.16	375.84	1.3579	510.354	23.44	119.627	95.7016	19.1403	4.78508
Beiyuanmen Street	Lianhu District	61	1086	108.943	34.2723	2.16	2345.76	1.3579	3185.31	23.44	746.638	597.31	119.462	29.8655
Beiyuanmen Street	Lianhu District	62	45	108.941	34.2631	2.16	97.2	1.3579	131.988	23.44	30.938	24.7504	4.95009	1.23752
Beiyuanmen Street	Lianhu District	63	5	108.934	34.2721	2.16	10.8	1.3579	14.6654	23.44	3.43756	2.75005	0.550009	0.137502
Beiyuanmen Street	Lianhu District	64	202	108.947	34.2714	2.16	436.32	1.3579	592.48	23.44	138.877	111.102	22.2204	5.5551
Beiyuanmen Street	Lianhu District	65	178	108.936	34.271	2.16	384.48	1.3579	522.087	23.44	122.377	97.9017	19.5803	4.89508
Beiyuanmen Street	Lianhu District	66	924	108.939	34.2648	2.16	1995.84	1.3579	2710.16	23.44	635.261	508.209	101.642	25.4104
Beiyuanmen Street	Lianhu District	67	65	108.947	34.2717	2.16	140.4	1.3579	190.65	23.44	44.6883	35.7506	7.15012	1.78753
Beiyuanmen Street	Lianhu District	68	28	108.931	34.2673	2.16	60.48	1.3579	82.126	23.44	19.2503	15.4003	3.08005	0.770013
Beiyuanmen Street	Lianhu District	69	154	108.934	34.2712	2.16	332.64	1.3579	451.693	23.44	105.877	84.7015	16.9403	4.23507
Beiyuanmen Street	Lianhu District	70	208	108.944	34.267	2.16	449.28	1.3579	610.079	23.44	143.002	114.402	22.8804	5.7201
Beiyuanmen Street	Lianhu District	71	4	108.951	34.2661	2.16	8.64	1.3579	11.7323	23.44	2.75005	2.20004	0.440008	0.110002
Beiyuanmen Street	Lianhu District	72	24	108.945	34.2709	2.16	51.84	1.3579	70.3937	23.44	16.5003	13.2002	2.64005	0.660011
Beiyuanmen Street	Lianhu District	73	89	108.936	34.2608	2.16	192.24	1.3579	261.043	23.44	61.1886	48.9508	9.79017	2.44754
Beiyuanmen Street	Lianhu District	74	21	108.938	34.264	2.16	45.36	1.3579	61.5945	23.44	14.4377	11.5502	2.31004	0.57751
Beiyuanmen Street	Lianhu District	75	22	108.944	34.2723	2.16	47.52	1.3579	64.5276	23.44	15.1253	12.1002	2.42004	0.60501
Beiyuanmen Street	Lianhu District	76	96	108.945	34.2722	2.16	207.36	1.3579	281.575	23.44	66.0011	52.8009	10.5602	2.64005
Beiyuanmen Street	Lianhu District	77	626	108.941	34.2669	2.16	1352.16	1.3579	1836.1	23.44	430.382	344.306	68.8612	17.2153
Beiyuanmen Street	Lianhu District	78	157	108.943	34.2674	2.16	339.12	1.3579	460.492	23.44	107.939	86.3515	17.2703	4.31757
Beiyuanmen Street	Lianhu District	79	42	108.933	34.2569	2.16	90.72	1.3579	123.189	23.44	28.8755	23.1004	4.62008	1.15502
Beiyuanmen Street	Lianhu District	80	346	108.952	34.272	2.16	747.36	1.3579	1014.84	23.44	237.879	190.303	38.0607	9.51516
Beiyuanmen Street	Lianhu District	81	2431	108.952	34.2684	2.16	5250.96	1.3579	7130.3	23.44	1671.34	1337.07	267.415	66.8536
Beiyuanmen Street	Lianhu District	82	2	108.935	34.2583	2.16	4.32	1.3579	5.86614	23.44	1.37502	1.10002	0.220004	0.0550009
Beiyuanmen Street	Lianhu District	83	620	108.953	34.2727	2.16	1339.2	1.3579	1818.5	23.44	426.257	341.006	68.2012	17.0503
Beiyuanmen Street	Lianhu District	84	4	108.937	34.2631	2.16	8.64	1.3579	11.7323	23.44	2.75005	2.20004	0.440008	0.110002
Beiyuanmen Street	Lianhu District	85	36	108.949	34.2691	2.16	77.76	1.3579	105.591	23.44	24.7504	19.8003	3.96007	0.990017
Beiyuanmen Street	Lianhu District	86	384	108.937	34.2671	2.16	829.44	1.3579	1126.3	23.44	264.005	211.204	42.2407	10.5602
Beiyuanmen Street	Lianhu District	87	106	108.932	34.2605	2.16	228.96	1.3579	310.906	23.44	72.8763	58.301	11.6602	2.91505
Beiyuanmen Street	Lianhu District	88	172	108.933	34.2605	2.16	371.52	1.3579	504.488	23.44	118.252	94.6016	18.9203	4.73008
Beiyuanmen Street	Lianhu District	89	108	108.936	34.2658	2.16	233.28	1.3579	316.772	23.44	74.2513	59.401	11.8802	2.97005
Beiyuanmen Street	Lianhu District	90	30	108.935	34.2662	2.16	64.8	1.3579	87.9921	23.44	20.6254	16.5003	3.30006	0.825014
Beiyuanmen Street	Lianhu District	91	3	108.934	34.268	2.16	6.48	1.3579	8.79921	23.44	2.06254	1.65003	0.330006	0.0825014
Beiyuanmen Street	Lianhu District	92	183	108.943	34.273	2.16	395.28	1.3579	536.752	23.44	125.815	100.652	20.1303	5.03259
Beiyuanmen Street	Lianhu District	93	180	108.943	34.2706	2.16	388.8	1.3579	527.953	23.44	123.752	99.0017	19.8003	4.95009
Beiyuanmen Street	Lianhu District	94	299	108.942	34.2723	2.16	645.84	1.3579	876.988	23.44	205.566	164.453	32.8906	8.22264
Beiyuanmen Street	Lianhu District	95	215	108.942	34.2707	2.16	464.4	1.3579	630.61	23.44	147.815	118.252	23.6504	5.9126
Beiyuanmen Street	Lianhu District	96	232	108.936	34.2694	2.16	501.12	1.3579	680.472	23.44	159.503	127.602	25.5204	6.38011
Beiyuanmen Street	Lianhu District	97	172	108.94	34.2703	2.16	371.52	1.3579	504.488	23.44	118.252	94.6016	18.9203	4.73008
Beiyuanmen Street	Lianhu District	98	577	108.934	34.2696	2.16	1246.32	1.3579	1692.38	23.44	396.694	317.355	63.4711	15.8678
Beiyuanmen Street	Lianhu District	99	319	108.945	34.2692	2.16	689.04	1.3579	935.65	23.44	219.316	175.453	35.0906	8.77265
Beiyuanmen Street	Lianhu District	100	134	108.934	34.2709	2.16	289.44	1.3579	393.031	23.44	92.1266	73.7013	14.7403	3.68506
Beiyuanmen Street	Lianhu District	101	231	108.936	34.2597	2.16	498.96	1.3579	677.539	23.44	158.815	127.052	25.4104	6.35261
Beiyuanmen Street	Lianhu District	102	73	108.936	34.2611	2.16	157.68	1.3579	214.114	23.44	50.1884	40.1507	8.03014	2.00753
Beiyuanmen Street	Lianhu District	103	88	108.934	34.2572	2.16	190.08	1.3579	258.11	23.44	60.501	48.4008	9.68017	2.42004
Beiyuanmen Street	Lianhu District	104	84	108.933	34.2734	2.16	181.44	1.3579	246.378	23.44	57.751	46.2008	9.24016	2.31004
Beiyuanmen Street	Lianhu District	105	45	108.95	34.2723	2.16	97.2	1.3579	131.988	23.44	30.938	24.7504	4.95009	1.23752
Beiyuanmen Street	Lianhu District	106	7	108.935	34.2631	2.16	15.12	1.3579	20.5315	23.44	4.81258	3.85007	0.770013	0.192503
Beiyuanmen Street	Lianhu District	107	22	108.936	34.2732	2.16	47.52	1.3579	64.5276	23.44	15.1253	12.1002	2.42004	0.60501
Beiyuanmen Street	Lianhu District	108	4	108.942	34.2712	2.16	8.64	1.3579	11.7323	23.44	2.75005	2.20004	0.440008	0.110002
Beiyuanmen Street	Lianhu District	109	144	108.938	34.2709	2.16	311.04	1.3579	422.362	23.44	99.0017	79.2014	15.8403	3.96007
Beiyuanmen Street	Lianhu District	110	16	108.936	34.2712	2.16	34.56	1.3579	46.9291	23.44	11.0002	8.80015	1.76003	0.440008
Beiyuanmen Street	Lianhu District	111	3	108.946	34.2712	2.16	6.48	1.3579	8.79921	23.44	2.06254	1.65003	0.330006	0.0825014
Beiyuanmen Street	Lianhu District	112	21	108.941	34.271	2.16	45.36	1.3579	61.5945	23.44	14.4377	11.5502	2.31004	0.57751
Beiyuanmen Street	Lianhu District	113	25	108.941	34.271	2.16	54	1.3579	73.3268	23.44	17.1878	13.7502	2.75005	0.687512
Beiyuanmen Street	Lianhu District	114	48	108.952	34.2735	2.16	103.68	1.3579	140.787	23.44	33.0006	26.4005	5.28009	1.32002
Beiyuanmen Street	Lianhu District	115	82	108.94	34.2715	2.16	177.12	1.3579	240.512	23.44	56.376	45.1008	9.02015	2.25504
Beiyuanmen Street	Lianhu District	116	226	108.934	34.2718	2.16	488.16	1.3579	662.874	23.44	155.378	124.302	24.8604	6.21511
Beiyuanmen Street	Lianhu District	117	154	108.938	34.2713	2.16	332.64	1.3579	451.693	23.44	105.877	84.7015	16.9403	4.23507
Beiyuanmen Street	Lianhu District	118	151	108.935	34.2572	2.16	326.16	1.3579	442.894	23.44	103.814	83.0514	16.6103	4.15257
Beiyuanmen Street	Lianhu District	119	294	108.933	34.2574	2.16	635.04	1.3579	862.323	23.44	202.128	161.703	32.3406	8.08514
Beiyuanmen Street	Lianhu District	120	114	108.933	34.2664	2.16	246.24	1.3579	334.37	23.44	78.3763	62.7011	12.5402	3.13505
Beiyuanmen Street	Lianhu District	121	199	108.933	34.2672	2.16	429.84	1.3579	583.681	23.44	136.815	109.452	21.8904	5.47259
Beiyuanmen Street	Lianhu District	122	37	108.933	34.2687	2.16	79.92	1.3579	108.524	23.44	25.4379	20.3503	4.07007	1.01752
Beiyuanmen Street	Lianhu District	123	212	108.937	34.268	2.16	457.92	1.3579	621.811	23.44	145.753	116.602	23.3204	5.8301
Beiyuanmen Street	Lianhu District	124	84	108.942	34.2588	2.16	181.44	1.3579	246.378	23.44	57.751	46.2008	9.24016	2.31004
Beiyuanmen Street	Lianhu District	125	166	108.937	34.2685	2.16	358.56	1.3579	486.89	23.44	114.127	91.3016	18.2603	4.56508
Beiyuanmen Street	Lianhu District	126	76	108.944	34.2724	2.16	164.16	1.3579	222.913	23.44	52.2509	41.8007	8.36014	2.09004
Beiyuanmen Street	Lianhu District	127	40	108.935	34.2686	2.16	86.4	1.3579	117.323	23.44	27.5005	22.0004	4.40008	1.10002
Beiyuanmen Street	Lianhu District	128	70	108.937	34.2741	2.16	151.2	1.3579	205.315	23.44	48.1258	38.5007	7.70013	1.92503
Beiyuanmen Street	Lianhu District	129	503	108.939	34.2663	2.16	1086.48	1.3579	1475.33	23.44	345.818	276.655	55.331	13.8327
Beiyuanmen Street	Lianhu District	130	2	108.938	34.2718	2.16	4.32	1.3579	5.86614	23.44	1.37502	1.10002	0.220004	0.0550009
Beiyuanmen Street	Lianhu District	131	60	108.947	34.2727	2.16	129.6	1.3579	175.984	23.44	41.2507	33.0006	6.60011	1.65003
Beiyuanmen Street	Lianhu District	132	42	108.936	34.269	2.16	90.72	1.3579	123.189	23.44	28.8755	23.1004	4.62008	1.15502
Beiyuanmen Street	Lianhu District	133	351	108.942	34.2615	2.16	758.16	1.3579	1029.51	23.44	241.317	193.053	38.6107	9.65267
Beiyuanmen Street	Lianhu District	134	77	108.948	34.269	2.16	166.32	1.3579	225.846	23.44	52.9384	42.3507	8.47015	2.11754
Beiyuanmen Street	Lianhu District	135	14	108.941	34.2631	2.16	30.24	1.3579	41.063	23.44	9.62517	7.70013	1.54003	0.385007
Beiyuanmen Street	Lianhu District	136	2	108.936	34.2589	2.16	4.32	1.3579	5.86614	23.44	1.37502	1.10002	0.220004	0.0550009
Beiyuanmen Street	Lianhu District	137	421	108.944	34.2655	2.16	909.36	1.3579	1234.82	23.44	289.442	231.554	46.3108	11.5777
Beiyuanmen Street	Lianhu District	138	112	108.942	34.2624	2.16	241.92	1.3579	328.504	23.44	77.0013	61.6011	12.3202	3.08005
Beiyuanmen Street	Lianhu District	139	715	108.942	34.2624	2.16	1544.4	1.3579	2097.15	23.44	491.571	393.257	78.6514	19.6628
Beiyuanmen Street	Lianhu District	140	495	108.935	34.2694	2.16	1069.2	1.3579	1451.87	23.44	340.318	272.255	54.4509	13.6127
Beiyuanmen Street	Lianhu District	141	51	108.936	34.2695	2.16	110.16	1.3579	149.587	23.44	35.0631	28.0505	5.6101	1.40252
Beiyuanmen Street	Lianhu District	142	603	108.934	34.265	2.16	1302.48	1.3579	1768.64	23.44	414.57	331.656	66.3311	16.5828
Beiyuanmen Street	Lianhu District	143	145	108.951	34.2739	2.16	313.2	1.3579	425.295	23.44	99.6892	79.7514	15.9503	3.98757
Beiyuanmen Street	Lianhu District	144	85	108.932	34.2627	2.16	183.6	1.3579	249.311	23.44	58.4385	46.7508	9.35016	2.33754
Beiyuanmen Street	Lianhu District	145	36	108.938	34.2716	2.16	77.76	1.3579	105.591	23.44	24.7504	19.8003	3.96007	0.990017
Beiyuanmen Street	Lianhu District	146	130	108.94	34.2708	2.16	280.8	1.3579	381.299	23.44	89.3765	71.5012	14.3002	3.57506
Beiyuanmen Street	Lianhu District	147	2	108.943	34.258	2.16	4.32	1.3579	5.86614	23.44	1.37502	1.10002	0.220004	0.0550009
Beiyuanmen Street	Lianhu District	148	21	108.934	34.2656	2.16	45.36	1.3579	61.5945	23.44	14.4377	11.5502	2.31004	0.57751
Beiyuanmen Street	Lianhu District	149	43	108.936	34.2666	2.16	92.88	1.3579	126.122	23.44	29.563	23.6504	4.73008	1.18252
Beiyuanmen Street	Lianhu District	150	39	108.935	34.2665	2.16	84.24	1.3579	114.39	23.44	26.813	21.4504	4.29007	1.07252
Beiyuanmen Street	Lianhu District	151	218	108.936	34.2652	2.16	470.88	1.3579	639.409	23.44	149.878	119.902	23.9804	5.9951
Beiyuanmen Street	Lianhu District	152	4	108.942	34.2652	2.16	8.64	1.3579	11.7323	23.44	2.75005	2.20004	0.440008	0.110002
Beiyuanmen Street	Lianhu District	153	654	108.933	34.2669	2.16	1412.64	1.3579	1918.23	23.44	449.633	359.706	71.9412	17.9853
Beiyuanmen Street	Lianhu District	154	1144	108.932	34.2732	2.16	2471.04	1.3579	3355.43	23.44	786.514	629.211	125.842	31.4605
Beiyuanmen Street	Lianhu District	155	168	108.939	34.2734	2.16	362.88	1.3579	492.756	23.44	115.502	92.4016	18.4803	4.62008
Beiyuanmen Street	Lianhu District	156	6	108.936	34.2722	2.16	12.96	1.3579	17.5984	23.44	4.12507	3.30006	0.660011	0.165003
Beiyuanmen Street	Lianhu District	157	645	108.93	34.2657	2.16	1393.2	1.3579	1891.83	23.44	443.445	354.756	70.9512	17.7378
Beiyuanmen Street	Lianhu District	158	176	108.936	34.2717	2.16	380.16	1.3579	516.22	23.44	121.002	96.8017	19.3603	4.84008
Beiyuanmen Street	Lianhu District	159	390	108.935	34.2738	2.16	842.4	1.3579	1143.9	23.44	268.13	214.504	42.9007	10.7252
Beiyuanmen Street	Lianhu District	160	192	108.938	34.2671	2.16	414.72	1.3579	563.15	23.44	132.002	105.602	21.1204	5.28009
Beiyuanmen Street	Lianhu District	161	48	108.941	34.2608	2.16	103.68	1.3579	140.787	23.44	33.0006	26.4005	5.28009	1.32002
Beiyuanmen Street	Lianhu District	162	1184	108.937	34.2737	2.16	2557.44	1.3579	3472.76	23.44	814.014	651.211	130.242	32.5606
Beiyuanmen Street	Lianhu District	163	81	108.934	34.2735	2.16	174.96	1.3579	237.579	23.44	55.6885	44.5508	8.91015	2.22754
Beiyuanmen Street	Lianhu District	164	1759	108.935	34.2588	2.16	3799.44	1.3579	5159.27	23.44	1209.33	967.467	193.493	48.3733
Beiyuanmen Street	Lianhu District	165	234	108.943	34.2723	2.16	505.44	1.3579	686.339	23.44	160.878	128.702	25.7404	6.43511
Beiyuanmen Street	Lianhu District	166	720	108.931	34.2641	2.16	1555.2	1.3579	2111.81	23.44	495.009	396.007	79.2014	19.8003
Beiyuanmen Street	Lianhu District	167	99	108.942	34.2605	2.16	213.84	1.3579	290.374	23.44	68.0637	54.4509	10.8902	2.72255
Beiyuanmen Street	Lianhu District	168	14	108.942	34.2606	2.16	30.24	1.3579	41.063	23.44	9.62517	7.70013	1.54003	0.385007
Beiyuanmen Street	Lianhu District	169	42	108.932	34.2707	2.16	90.72	1.3579	123.189	23.44	28.8755	23.1004	4.62008	1.15502
Hongmiaopo Street	Lianhu District	170	792	108.936	34.2859	2.16	1710.72	0.757587	1296.02	14.52	188.182	150.546	30.1091	7.52728
Hongmiaopo Street	Lianhu District	171	562	108.921	34.2848	2.16	1213.92	0.757587	919.65	14.52	133.533	106.827	21.3653	5.34133
Hongmiaopo Street	Lianhu District	172	1716	108.906	34.2911	2.16	3706.56	0.757587	2808.04	14.52	407.728	326.182	65.2364	16.3091
Hongmiaopo Street	Lianhu District	173	42	108.917	34.2884	2.16	90.72	0.757587	68.7283	14.52	9.97934	7.98348	1.5967	0.399174
Hongmiaopo Street	Lianhu District	174	114	108.901	34.2909	2.16	246.24	0.757587	186.548	14.52	27.0868	21.6694	4.33389	1.08347
Hongmiaopo Street	Lianhu District	175	677	108.904	34.2954	2.16	1462.32	0.757587	1107.83	14.52	160.858	128.686	25.7372	6.4343
Hongmiaopo Street	Lianhu District	176	950	108.9	34.2861	2.16	2052	0.757587	1554.57	14.52	225.723	180.579	36.1157	9.02893
Hongmiaopo Street	Lianhu District	177	1685	108.913	34.2958	2.16	3639.6	0.757587	2757.31	14.52	400.362	320.289	64.0579	16.0145
Hongmiaopo Street	Lianhu District	178	408	108.941	34.2881	2.16	881.28	0.757587	667.646	14.52	96.9422	77.5538	15.5108	3.87769
Hongmiaopo Street	Lianhu District	179	784	108.91	34.29	2.16	1693.44	0.757587	1282.93	14.52	186.281	149.025	29.805	7.45124
Hongmiaopo Street	Lianhu District	180	465	108.919	34.2929	2.16	1004.4	0.757587	760.92	14.52	110.486	88.3885	17.6777	4.41942
Hongmiaopo Street	Lianhu District	181	1151	108.945	34.2914	2.16	2486.16	0.757587	1883.48	14.52	273.482	218.785	43.7571	10.9393
Hongmiaopo Street	Lianhu District	182	392	108.944	34.291	2.16	846.72	0.757587	641.464	14.52	93.1406	74.5124	14.9025	3.72562
Hongmiaopo Street	Lianhu District	183	1281	108.942	34.2861	2.16	2766.96	0.757587	2096.21	14.52	304.37	243.496	48.6992	12.1748
Hongmiaopo Street	Lianhu District	184	360	108.943	34.2911	2.16	777.6	0.757587	589.099	14.52	85.5372	68.4298	13.686	3.42149
Hongmiaopo Street	Lianhu District	185	1087	108.917	34.2918	2.16	2347.92	0.757587	1778.75	14.52	258.275	206.62	41.324	10.331
Hongmiaopo Street	Lianhu District	186	1439	108.912	34.2921	2.16	3108.24	0.757587	2354.76	14.52	341.911	273.529	54.7058	13.6765
Hongmiaopo Street	Lianhu District	187	1057	108.923	34.2983	2.16	2283.12	0.757587	1729.66	14.52	251.147	200.917	40.1835	10.0459
Hongmiaopo Street	Lianhu District	188	2021	108.907	34.2917	2.16	4365.36	0.757587	3307.14	14.52	480.197	384.157	76.8315	19.2079
Hongmiaopo Street	Lianhu District	189	1829	108.905	34.2927	2.16	3950.64	0.757587	2992.95	14.52	434.577	347.661	69.5323	17.3831
Hongmiaopo Street	Lianhu District	190	788	108.91	34.2891	2.16	1702.08	0.757587	1289.47	14.52	187.232	149.785	29.957	7.48926
Hongmiaopo Street	Lianhu District	191	115	108.942	34.2841	2.16	248.4	0.757587	188.185	14.52	27.3244	21.8595	4.3719	1.09298
Hongmiaopo Street	Lianhu District	192	294	108.941	34.2924	2.16	635.04	0.757587	481.098	14.52	69.8554	55.8843	11.1769	2.79422
Hongmiaopo Street	Lianhu District	193	287	108.938	34.2914	2.16	619.92	0.757587	469.643	14.52	68.1922	54.5538	10.9108	2.72769
Hongmiaopo Street	Lianhu District	194	85	108.925	34.2841	2.16	183.6	0.757587	139.093	14.52	20.1963	16.157	3.23141	0.807852
Hongmiaopo Street	Lianhu District	195	225	108.932	34.2901	2.16	486	0.757587	368.187	14.52	53.4608	42.7686	8.55372	2.13843
Hongmiaopo Street	Lianhu District	196	142	108.934	34.2857	2.16	306.72	0.757587	232.367	14.52	33.7397	26.9918	5.39835	1.34959
Hongmiaopo Street	Lianhu District	197	370	108.935	34.2837	2.16	799.2	0.757587	605.463	14.52	87.9133	70.3306	14.0661	3.51653
Hongmiaopo Street	Lianhu District	198	254	108.943	34.2883	2.16	548.64	0.757587	415.642	14.52	60.3513	48.281	9.6562	2.41405
Hongmiaopo Street	Lianhu District	199	72	108.935	34.2831	2.16	155.52	0.757587	117.82	14.52	17.1074	13.686	2.73719	0.684298
Hongmiaopo Street	Lianhu District	200	322	108.927	34.2872	2.16	695.52	0.757587	526.917	14.52	76.5083	61.2066	12.2413	3.06033
Hongmiaopo Street	Lianhu District	201	232	108.922	34.2839	2.16	501.12	0.757587	379.642	14.52	55.124	44.0992	8.81984	2.20496
Hongmiaopo Street	Lianhu District	202	390	108.925	34.283	2.16	842.4	0.757587	638.191	14.52	92.6653	74.1323	14.8265	3.70661
Hongmiaopo Street	Lianhu District	203	1056	108.9	34.2984	2.38	2513.28	0.757587	1904.03	14.52	276.465	221.172	44.2344	11.0586
Hongmiaopo Street	Lianhu District	204	1542	108.927	34.2889	2.16	3330.72	0.757587	2523.31	14.52	366.385	293.108	58.6215	14.6554
Hongmiaopo Street	Lianhu District	205	1254	108.938	34.2889	2.16	2708.64	0.757587	2052.03	14.52	297.955	238.364	47.6728	11.9182
Hongmiaopo Street	Lianhu District	206	993	108.931	34.2985	2.16	2144.88	0.757587	1624.93	14.52	235.94	188.752	37.7504	9.43761
Hongmiaopo Street	Lianhu District	207	254	108.942	34.2985	2.16	548.64	0.757587	415.642	14.52	60.3513	48.281	9.6562	2.41405
Hongmiaopo Street	Lianhu District	208	338	108.936	34.2955	2.16	730.08	0.757587	553.099	14.52	80.31	64.248	12.8496	3.2124
Hongmiaopo Street	Lianhu District	209	336	108.938	34.2861	2.16	725.76	0.757587	549.826	14.52	79.8348	63.8678	12.7736	3.19339
Hongmiaopo Street	Lianhu District	210	2506	108.935	34.2978	2.16	5412.96	0.757587	4100.79	14.52	595.434	476.347	95.2695	23.8174
Hongmiaopo Street	Lianhu District	211	39	108.921	34.2947	2.16	84.24	0.757587	63.8191	14.52	9.26653	7.41323	1.48265	0.370661
Hongmiaopo Street	Lianhu District	212	29	108.919	34.2926	2.51	72.79	0.757587	55.1447	14.52	8.00702	6.40561	1.28112	0.320281
Hongmiaopo Street	Lianhu District	213	302	108.937	34.2942	2.16	652.32	0.757587	494.189	14.52	71.7562	57.405	11.481	2.87025
Hongmiaopo Street	Lianhu District	214	1701	108.921	34.2925	2.16	3674.16	0.757587	2783.49	14.52	404.163	323.331	64.6662	16.1665
Hongmiaopo Street	Lianhu District	215	2762	108.93	34.2934	2.16	5965.92	0.757587	4519.7	14.52	656.261	525.009	105.002	26.2504
Hongmiaopo Street	Lianhu District	216	485	108.943	34.2901	2.16	1047.6	0.757587	793.648	14.52	115.238	92.1901	18.438	4.60951
Hongmiaopo Street	Lianhu District	217	314	108.917	34.2967	2.16	678.24	0.757587	513.826	14.52	74.6075	59.686	11.9372	2.9843
Hongmiaopo Street	Lianhu District	218	2302	108.907	34.2971	2.16	4972.32	0.757587	3766.96	14.52	546.963	437.571	87.5141	21.8785
Hongmiaopo Street	Lianhu District	219	48	108.94	34.2852	2.16	103.68	0.757587	78.5466	14.52	11.405	9.12397	1.82479	0.456199
Hongmiaopo Street	Lianhu District	220	892	108.909	34.286	2.16	1926.72	0.757587	1459.66	14.52	211.942	169.554	33.9108	8.47769
Hongmiaopo Street	Lianhu District	221	24	108.934	34.2855	2.16	51.84	0.757587	39.2733	14.52	5.70248	4.56199	0.912397	0.228099
Hongmiaopo Street	Lianhu District	222	5375	108.926	34.291	2.16	11610	0.757587	8795.58	14.52	1277.12	1021.69	204.339	51.0847
Hongmiaopo Street	Lianhu District	223	1261	108.923	34.2949	2.16	2723.76	0.757587	2063.48	14.52	299.618	239.694	47.9389	11.9847
Hongmiaopo Street	Lianhu District	224	124	108.94	34.2925	2.16	267.84	0.757587	202.912	14.52	29.4628	23.5703	4.71405	1.17851
Hongmiaopo Street	Lianhu District	225	581	108.917	34.2963	2.16	1254.96	0.757587	950.741	14.52	138.048	110.438	22.0876	5.5219
Hongmiaopo Street	Lianhu District	226	437	108.907	34.2917	2.16	943.92	0.757587	715.101	14.52	103.833	83.0662	16.6132	4.15331
Hongmiaopo Street	Lianhu District	227	152	108.92	34.2878	2.16	328.32	0.757587	248.731	14.52	36.1157	28.8926	5.77852	1.44463
Hongmiaopo Street	Lianhu District	228	745	108.947	34.2859	2.16	1609.2	0.757587	1219.11	14.52	177.015	141.612	28.3223	7.08058
Hongmiaopo Street	Lianhu District	229	674	108.942	34.2895	2.16	1455.84	0.757587	1102.93	14.52	160.145	128.116	25.6232	6.40579
Hongmiaopo Street	Lianhu District	230	84	108.933	34.2875	2.16	181.44	0.757587	137.457	14.52	19.9587	15.967	3.19339	0.798348
Hongmiaopo Street	Lianhu District	231	26	108.942	34.2898	2.16	56.16	0.757587	42.5461	14.52	6.17769	4.94215	0.98843	0.247108
Hongmiaopo Street	Lianhu District	232	336	108.937	34.2952	2.16	725.76	0.757587	549.826	14.52	79.8348	63.8678	12.7736	3.19339
Hongmiaopo Street	Lianhu District	233	152	108.945	34.2878	2.16	328.32	0.757587	248.731	14.52	36.1157	28.8926	5.77852	1.44463
Hongmiaopo Street	Lianhu District	234	745	108.941	34.2902	2.16	1609.2	0.757587	1219.11	14.52	177.015	141.612	28.3223	7.08058
Hongmiaopo Street	Lianhu District	235	1652	108.937	34.2908	2.16	3568.32	0.757587	2703.31	14.52	392.521	314.017	62.8033	15.7008
Hongmiaopo Street	Lianhu District	236	1394	108.934	34.2918	2.16	3011.04	0.757587	2281.12	14.52	331.219	264.975	52.9951	13.2488
Hongmiaopo Street	Lianhu District	237	498	108.944	34.2877	2.16	1075.68	0.757587	814.921	14.52	118.327	94.6612	18.9322	4.73306
Hongmiaopo Street	Lianhu District	238	218	108.903	34.2942	2.16	470.88	0.757587	356.732	14.52	51.7976	41.438	8.28761	2.0719
Hongmiaopo Street	Lianhu District	239	178	108.934	34.2845	2.16	384.48	0.757587	291.277	14.52	42.2934	33.8347	6.76695	1.69174
Hongmiaopo Street	Lianhu District	240	803	108.922	34.2945	2.16	1734.48	0.757587	1314.02	14.52	190.796	152.636	30.5273	7.63182
Hongmiaopo Street	Lianhu District	241	1339	108.907	34.2943	2.16	2892.24	0.757587	2191.12	14.52	318.151	254.521	50.9042	12.726
Hongmiaopo Street	Lianhu District	242	462	108.941	34.2912	2.16	997.92	0.757587	756.011	14.52	109.773	87.8182	17.5636	4.39091
Hongmiaopo Street	Lianhu District	243	419	108.909	34.2911	2.16	905.04	0.757587	685.646	14.52	99.5558	79.6447	15.9289	3.98223
Hongmiaopo Street	Lianhu District	244	6	108.935	34.2845	2.16	12.96	0.757587	9.81832	14.52	1.42562	1.1405	0.228099	0.0570248
Hongmiaopo Street	Lianhu District	245	66	108.926	34.2837	2.16	142.56	0.757587	108.002	14.52	15.6818	12.5455	2.50909	0.627273
Hongmiaopo Street	Lianhu District	246	15	108.936	34.2898	2.16	32.4	0.757587	24.5458	14.52	3.56405	2.85124	0.570248	0.142562
Hongmiaopo Street	Lianhu District	247	287	108.941	34.289	2.16	619.92	0.757587	469.643	14.52	68.1922	54.5538	10.9108	2.72769
Hongmiaopo Street	Lianhu District	248	132	108.937	34.2964	2.16	285.12	0.757587	216.003	14.52	31.3637	25.0909	5.01818	1.25455
Hongmiaopo Street	Lianhu District	249	5192	108.913	34.2938	2.16	11214.7	0.757587	8496.12	14.52	1233.64	986.91	197.382	49.3455
Hongmiaopo Street	Lianhu District	250	83	108.928	34.2982	2.16	179.28	0.757587	135.82	14.52	19.7211	15.7769	3.15537	0.788843
Hongmiaopo Street	Lianhu District	251	178	108.935	34.2942	2.16	384.48	0.757587	291.277	14.52	42.2934	33.8347	6.76695	1.69174
Hongmiaopo Street	Lianhu District	252	696	108.934	34.2947	2.16	1503.36	0.757587	1138.93	14.52	165.372	132.298	26.4595	6.61488
Hongmiaopo Street	Lianhu District	253	7	108.93	34.2834	2.16	15.12	0.757587	11.4547	14.52	1.66322	1.33058	0.266116	0.066529
Hongmiaopo Street	Lianhu District	254	79	108.922	34.2911	2.38	188.02	0.757587	142.441	14.52	20.6825	16.546	3.3092	0.8273
Hongmiaopo Street	Lianhu District	255	889	108.932	34.2876	2.16	1920.24	0.757587	1454.75	14.52	211.229	168.984	33.7967	8.44918
Hongmiaopo Street	Lianhu District	256	456	108.923	34.2909	2.16	984.96	0.757587	746.193	14.52	108.347	86.6777	17.3355	4.33389
Hongmiaopo Street	Lianhu District	257	7433	108.902	34.2875	2.16	16055.3	0.757587	12163.3	14.52	1766.11	1412.89	282.577	70.6443
Hongmiaopo Street	Lianhu District	258	739	108.901	34.2844	2.16	1596.24	0.757587	1209.29	14.52	175.589	140.471	28.0942	7.02356
Hongmiaopo Street	Lianhu District	259	1856	108.938	34.2971	2.16	4008.96	0.757587	3037.13	14.52	440.992	352.794	70.5587	17.6397
Hongmiaopo Street	Lianhu District	260	384	108.9	34.2963	2.16	829.44	0.757587	628.373	14.52	91.2397	72.9918	14.5984	3.64959
Hongmiaopo Street	Lianhu District	261	2074	108.904	34.2931	2.16	4479.84	0.757587	3393.87	14.52	492.79	394.232	78.8463	19.7116
Hongmiaopo Street	Lianhu District	262	1581	108.916	34.2935	2.16	3414.96	0.757587	2587.13	14.52	375.651	300.521	60.1042	15.026
Hongmiaopo Street	Lianhu District	263	1376	108.913	34.293	2.16	2972.16	0.757587	2251.67	14.52	326.942	261.554	52.3108	13.0777
Hongmiaopo Street	Lianhu District	264	2549	108.92	34.2946	2.16	5505.84	0.757587	4171.15	14.52	605.651	484.521	96.9042	24.226
Hongmiaopo Street	Lianhu District	265	2857	108.908	34.2956	2.16	6171.12	0.757587	4675.16	14.52	678.833	543.066	108.613	27.1533
Hongmiaopo Street	Lianhu District	266	44	108.921	34.2889	2.16	95.04	0.757587	72.001	14.52	10.4546	8.36364	1.67273	0.418182
Hongmiaopo Street	Lianhu District	267	870	108.914	34.2917	2.16	1879.2	0.757587	1423.66	14.52	206.715	165.372	33.0744	8.2686
Hongmiaopo Street	Lianhu District	268	108	108.906	34.2946	2.38	257.04	0.757587	194.73	14.52	28.2748	22.6198	4.52397	1.13099
Hongmiaopo Street	Lianhu District	269	228	108.925	34.2914	2.16	492.48	0.757587	373.096	14.52	54.1736	43.3389	8.66777	2.16694
Hongmiaopo Street	Lianhu District	270	649	108.931	34.2863	2.16	1401.84	0.757587	1062.02	14.52	154.205	123.364	24.6727	6.16819
Hongmiaopo Street	Lianhu District	271	420	108.93	34.2956	2.16	907.2	0.757587	687.283	14.52	99.7934	79.8348	15.967	3.99174
Hongmiaopo Street	Lianhu District	272	652	108.923	34.2971	2.16	1408.32	0.757587	1066.92	14.52	154.917	123.934	24.7868	6.1967
Hongmiaopo Street	Lianhu District	273	3796	108.923	34.2879	2.16	8199.36	0.757587	6211.73	14.52	901.943	721.554	144.311	36.0777
Hongmiaopo Street	Lianhu District	274	2323	108.92	34.2887	2.16	5017.68	0.757587	3801.33	14.52	551.953	441.562	88.3124	22.0781
Hongmiaopo Street	Lianhu District	275	1193	108.923	34.2914	2.16	2576.88	0.757587	1952.21	14.52	283.461	226.769	45.3537	11.3384
Hongmiaopo Street	Lianhu District	276	45	108.94	34.2838	2.16	97.2	0.757587	73.6374	14.52	10.6922	8.55372	1.71074	0.427686
Hongmiaopo Street	Lianhu District	277	592	108.931	34.2848	2.16	1278.72	0.757587	968.741	14.52	140.661	112.529	22.5058	5.62645
Hongmiaopo Street	Lianhu District	278	92	108.928	34.2884	2.16	198.72	0.757587	150.548	14.52	21.8595	17.4876	3.49752	0.874381
Hongmiaopo Street	Lianhu District	279	73	108.935	34.2942	2.16	157.68	0.757587	119.456	14.52	17.3451	13.876	2.77521	0.693802
Hongmiaopo Street	Lianhu District	280	162	108.925	34.2921	2.16	349.92	0.757587	265.095	14.52	38.4918	30.7934	6.15868	1.53967
Hongmiaopo Street	Lianhu District	281	49	108.942	34.299	2.38	116.62	0.757587	88.3498	14.52	12.8284	10.2627	2.05254	0.513135
Hongmiaopo Street	Lianhu District	282	301	108.901	34.2875	2.16	650.16	0.757587	492.553	14.52	71.5186	57.2149	11.443	2.86075
Hongmiaopo Street	Lianhu District	283	13	108.942	34.296	2.16	28.08	0.757587	21.273	14.52	3.08884	2.47108	0.494215	0.123554
Hongmiaopo Street	Lianhu District	284	180	108.942	34.2903	2.16	388.8	0.757587	294.55	14.52	42.7686	34.2149	6.84298	1.71074
Hongmiaopo Street	Lianhu District	285	2472	108.932	34.2847	2.16	5339.52	0.757587	4045.15	14.52	587.356	469.885	93.9769	23.4942
Hongmiaopo Street	Lianhu District	286	43	108.944	34.2931	2.16	92.88	0.757587	70.3647	14.52	10.2169	8.17356	1.63471	0.408678
Hongmiaopo Street	Lianhu District	287	814	108.902	34.2913	2.16	1758.24	0.757587	1332.02	14.52	193.409	154.727	30.9455	7.73637
Hongmiaopo Street	Lianhu District	288	60	108.91	34.2931	2.16	129.6	0.757587	98.1832	14.52	14.2562	11.405	2.28099	0.570248
Hongmiaopo Street	Lianhu District	289	1028	108.932	34.2888	2.16	2220.48	0.757587	1682.21	14.52	244.256	195.405	39.081	9.77025
Hongmiaopo Street	Lianhu District	290	112	108.933	34.2985	2.16	241.92	0.757587	183.275	14.52	26.6116	21.2893	4.25785	1.06446
Hongmiaopo Street	Lianhu District	291	3428	108.907	34.2893	2.16	7404.48	0.757587	5609.54	14.52	814.505	651.604	130.321	32.5802
Hongmiaopo Street	Lianhu District	292	541	108.933	34.2961	2.16	1168.56	0.757587	885.286	14.52	128.543	102.835	20.567	5.14174
Hongmiaopo Street	Lianhu District	293	1067	108.922	34.2892	2.16	2304.72	0.757587	1746.03	14.52	253.523	202.818	40.5637	10.1409
Hongmiaopo Street	Lianhu District	294	462	108.934	34.2891	2.16	997.92	0.757587	756.011	14.52	109.773	87.8182	17.5636	4.39091
Hongmiaopo Street	Lianhu District	295	328	108.931	34.2915	2.16	708.48	0.757587	536.735	14.52	77.9339	62.3471	12.4694	3.11736
Hongmiaopo Street	Lianhu District	296	257	108.917	34.2891	2.16	555.12	0.757587	420.552	14.52	61.0641	48.8513	9.77025	2.44256
Hongmiaopo Street	Lianhu District	297	702	108.931	34.2853	2.16	1516.32	0.757587	1148.74	14.52	166.798	133.438	26.6876	6.6719
Hongmiaopo Street	Lianhu District	298	552	108.936	34.2922	2.16	1192.32	0.757587	903.286	14.52	131.157	104.926	20.9851	5.24628
Hongmiaopo Street	Lianhu District	299	620	108.944	34.2942	2.16	1339.2	0.757587	1014.56	14.52	147.314	117.851	23.5703	5.89257
Hongmiaopo Street	Lianhu District	300	257	108.942	34.2911	2.16	555.12	0.757587	420.552	14.52	61.0641	48.8513	9.77025	2.44256
Hongmiaopo Street	Lianhu District	301	198	108.937	34.297	2.16	427.68	0.757587	324.005	14.52	47.0455	37.6364	7.52728	1.88182
Hongmiaopo Street	Lianhu District	302	1418	108.939	34.2965	2.16	3062.88	0.757587	2320.4	14.52	336.922	269.537	53.9075	13.4769
Hongmiaopo Street	Lianhu District	303	280	108.937	34.292	2.16	604.8	0.757587	458.188	14.52	66.529	53.2232	10.6446	2.66116
Hongmiaopo Street	Lianhu District	304	544	108.935	34.2917	2.16	1175.04	0.757587	890.195	14.52	129.256	103.405	20.681	5.17025
Hongmiaopo Street	Lianhu District	305	1198	108.93	34.2982	2.38	2851.24	0.757587	2160.06	14.52	313.641	250.913	50.1826	12.5456
Hongmiaopo Street	Lianhu District	306	255	108.939	34.2984	2.16	550.8	0.757587	417.279	14.52	60.5889	48.4711	9.69422	2.42356
Hongmiaopo Street	Lianhu District	307	104	108.934	34.2889	2.16	224.64	0.757587	170.184	14.52	24.7108	19.7686	3.95372	0.98843
Hongmiaopo Street	Lianhu District	308	184	108.933	34.2956	2.16	397.44	0.757587	301.095	14.52	43.719	34.9752	6.99505	1.74876
Hongmiaopo Street	Lianhu District	309	22	108.937	34.29	2.16	47.52	0.757587	36.0005	14.52	5.22728	4.18182	0.836364	0.209091
Hongmiaopo Street	Lianhu District	310	2319	108.923	34.2928	2.16	5009.04	0.757587	3794.78	14.52	551.002	440.802	88.1604	22.0401
Hongmiaopo Street	Lianhu District	311	5199	108.907	34.2914	2.16	11229.8	0.757587	8507.58	14.52	1235.3	988.24	197.648	49.412
Hongmiaopo Street	Lianhu District	312	85	108.937	34.2837	2.16	183.6	0.757587	139.093	14.52	20.1963	16.157	3.23141	0.807852
Hongmiaopo Street	Lianhu District	313	1718	108.904	34.2964	2.16	3710.88	0.757587	2811.31	14.52	408.203	326.562	65.3124	16.3281
Hongmiaopo Street	Lianhu District	314	741	108.933	34.2894	2.16	1600.56	0.757587	1212.56	14.52	176.064	140.851	28.1703	7.04257
Hongmiaopo Street	Lianhu District	315	290	108.938	34.2934	2.16	626.4	0.757587	474.552	14.52	68.905	55.124	11.0248	2.7562
Hongmiaopo Street	Lianhu District	316	39	108.932	34.2884	2.16	84.24	0.757587	63.8191	14.52	9.26653	7.41323	1.48265	0.370661
Hongmiaopo Street	Lianhu District	317	479	108.94	34.2858	2.16	1034.64	0.757587	783.83	14.52	113.812	91.0496	18.2099	4.55248
Hongmiaopo Street	Lianhu District	318	3308	108.919	34.29	2.16	7145.28	0.757587	5413.17	14.52	785.992	628.794	125.759	31.4397
Hongmiaopo Street	Lianhu District	319	2177	108.902	34.2971	2.16	4702.32	0.757587	3562.42	14.52	517.263	413.81	82.762	20.6905
Hongmiaopo Street	Lianhu District	320	231	108.942	34.2863	2.16	498.96	0.757587	378.005	14.52	54.8864	43.9091	8.78182	2.19546
Huanchengxilu Street	Lianhu District	321	133	108.927	34.2686	2.16	287.28	0.930165	267.218	19.71	52.6686	42.1349	8.42698	2.10675
Huanchengxilu Street	Lianhu District	322	451	108.92	34.2786	2.16	974.16	0.930165	906.13	19.71	178.598	142.879	28.5757	7.14393
Huanchengxilu Street	Lianhu District	323	179	108.925	34.2766	2.16	386.64	0.930165	359.639	19.71	70.8849	56.7079	11.3416	2.83539
Huanchengxilu Street	Lianhu District	324	496	108.915	34.2803	2.16	1071.36	0.930165	996.542	19.71	196.418	157.135	31.4269	7.85673
Huanchengxilu Street	Lianhu District	325	466	108.918	34.2745	2.16	1006.56	0.930165	936.267	19.71	184.538	147.631	29.5261	7.38153
Huanchengxilu Street	Lianhu District	326	2545	108.917	34.2795	2.16	5497.2	0.930165	5113.3	19.71	1007.83	806.266	161.253	40.3133
Huanchengxilu Street	Lianhu District	327	364	108.921	34.2804	2.16	786.24	0.930165	731.333	19.71	144.146	115.317	23.0633	5.76583
Huanchengxilu Street	Lianhu District	328	1065	108.931	34.2777	2.16	2300.4	0.930165	2139.75	19.71	421.745	337.396	67.4792	16.8698
Huanchengxilu Street	Lianhu District	329	128	108.921	34.2718	2.16	276.48	0.930165	257.172	19.71	50.6886	40.5509	8.11018	2.02754
Huanchengxilu Street	Lianhu District	330	439	108.918	34.2673	2.16	948.24	0.930165	882.02	19.71	173.846	139.077	27.8154	6.95384
Huanchengxilu Street	Lianhu District	331	98	108.925	34.278	2.16	211.68	0.930165	196.897	19.71	38.8085	31.0468	6.20936	1.55234
Huanchengxilu Street	Lianhu District	332	783	108.931	34.2813	2.16	1691.28	0.930165	1573.17	19.71	310.072	248.057	49.6115	12.4029
Huanchengxilu Street	Lianhu District	333	355	108.927	34.2748	2.16	766.8	0.930165	713.251	19.71	140.582	112.465	22.4931	5.62327
Huanchengxilu Street	Lianhu District	334	372	108.922	34.2754	2.16	803.52	0.930165	747.406	19.71	147.314	117.851	23.5702	5.89255
Huanchengxilu Street	Lianhu District	335	84	108.921	34.2812	2.16	181.44	0.930165	168.769	19.71	33.2644	26.6115	5.3223	1.33058
Huanchengxilu Street	Lianhu District	336	655	108.922	34.2746	2.16	1414.8	0.930165	1316	19.71	259.383	207.507	41.5013	10.3753
Huanchengxilu Street	Lianhu District	337	566	108.927	34.2677	2.16	1222.56	0.930165	1137.18	19.71	224.139	179.311	35.8622	8.96555
Huanchengxilu Street	Lianhu District	338	56	108.923	34.2829	2.16	120.96	0.930165	112.513	19.71	22.1763	17.741	3.5482	0.887051
Huanchengxilu Street	Lianhu District	339	5288	108.925	34.2743	2.16	11422.1	0.930165	10624.4	19.71	2094.07	1675.26	335.052	83.7629
Huanchengxilu Street	Lianhu District	340	896	108.922	34.2759	2.16	1935.36	0.930165	1800.2	19.71	354.82	283.856	56.7712	14.1928
Huanchengxilu Street	Lianhu District	341	27	108.924	34.2707	2.16	58.32	0.930165	54.2472	19.71	10.6921	8.5537	1.71074	0.427685
Huanchengxilu Street	Lianhu District	342	306	108.917	34.2681	2.16	660.96	0.930165	614.802	19.71	121.177	96.942	19.3884	4.8471
Huanchengxilu Street	Lianhu District	343	966	108.928	34.2682	2.16	2086.56	0.930165	1940.85	19.71	382.541	306.032	61.2065	15.3016
Huanchengxilu Street	Lianhu District	344	780	108.92	34.28	2.16	1684.8	0.930165	1567.14	19.71	308.884	247.107	49.4214	12.3553
Huanchengxilu Street	Lianhu District	345	4	108.929	34.2703	2.16	8.64	0.930165	8.03663	19.71	1.58402	1.26722	0.253443	0.0633608
Huanchengxilu Street	Lianhu District	346	17	108.93	34.2687	2.16	36.72	0.930165	34.1557	19.71	6.73208	5.38567	1.07713	0.269283
Huanchengxilu Street	Lianhu District	347	11	108.929	34.271	2.16	23.76	0.930165	22.1007	19.71	4.35605	3.48484	0.696968	0.174242
Huanchengxilu Street	Lianhu District	348	377	108.927	34.2821	2.16	814.32	0.930165	757.452	19.71	149.294	119.435	23.887	5.97175
Huanchengxilu Street	Lianhu District	349	173	108.928	34.274	2.16	373.68	0.930165	347.584	19.71	68.5088	54.8071	10.9614	2.74035
Huanchengxilu Street	Lianhu District	350	372	108.928	34.274	2.3	855.6	0.930165	795.849	19.71	156.862	125.49	25.0979	6.27448
Huanchengxilu Street	Lianhu District	351	20	108.926	34.2689	2.16	43.2	0.930165	40.1831	19.71	7.9201	6.33608	1.26722	0.316804
Huanchengxilu Street	Lianhu District	352	126	108.92	34.2701	2.16	272.16	0.930165	253.154	19.71	49.8966	39.9173	7.98346	1.99586
Huanchengxilu Street	Lianhu District	353	184	108.925	34.2757	2.16	397.44	0.930165	369.685	19.71	72.8649	58.2919	11.6584	2.9146
Huanchengxilu Street	Lianhu District	354	340	108.923	34.2744	2.16	734.4	0.930165	683.113	19.71	134.642	107.713	21.5427	5.38567
Huanchengxilu Street	Lianhu District	355	386	108.929	34.2707	2.16	833.76	0.930165	775.534	19.71	152.858	122.286	24.4573	6.11431
Huanchengxilu Street	Lianhu District	356	127	108.927	34.2725	2.16	274.32	0.930165	255.163	19.71	50.2926	40.2341	8.04682	2.0117
Huanchengxilu Street	Lianhu District	357	288	108.92	34.2742	2.16	622.08	0.930165	578.637	19.71	114.049	91.2395	18.2479	4.56198
Huanchengxilu Street	Lianhu District	358	241	108.918	34.2814	2.16	520.56	0.930165	484.207	19.71	95.4372	76.3497	15.2699	3.81749
Huanchengxilu Street	Lianhu District	359	312	108.914	34.2809	2.16	673.92	0.930165	626.857	19.71	123.553	98.8428	19.7686	4.94214
Huanchengxilu Street	Lianhu District	360	91	108.929	34.2727	2.16	196.56	0.930165	182.833	19.71	36.0364	28.8291	5.76583	1.44146
Huanchengxilu Street	Lianhu District	361	195	108.928	34.2726	2.16	421.2	0.930165	391.786	19.71	77.2209	61.7767	12.3553	3.08884
Huanchengxilu Street	Lianhu District	362	924	108.928	34.2763	2.16	1995.84	0.930165	1856.46	19.71	365.908	292.727	58.5453	14.6363
Huanchengxilu Street	Lianhu District	363	25	108.921	34.2805	2.16	54	0.930165	50.2289	19.71	9.90012	7.9201	1.58402	0.396005
Huanchengxilu Street	Lianhu District	364	1194	108.924	34.2763	2.16	2579.04	0.930165	2398.93	19.71	472.83	378.264	75.6528	18.9132
Huanchengxilu Street	Lianhu District	365	1809	108.923	34.2791	2.16	3907.44	0.930165	3634.56	19.71	716.373	573.098	114.62	28.6549
Huanchengxilu Street	Lianhu District	366	210	108.913	34.2817	2.16	453.6	0.930165	421.923	19.71	83.161	66.5288	13.3058	3.32644
Huanchengxilu Street	Lianhu District	367	995	108.913	34.2802	2.16	2149.2	0.930165	1999.11	19.71	394.025	315.22	63.044	15.761
Huanchengxilu Street	Lianhu District	368	56	108.925	34.2675	2.16	120.96	0.930165	112.513	19.71	22.1763	17.741	3.5482	0.887051
Huanchengxilu Street	Lianhu District	369	257	108.917	34.2806	2.16	555.12	0.930165	516.353	19.71	101.773	81.4186	16.2837	4.07093
Huanchengxilu Street	Lianhu District	370	140	108.921	34.2719	2.16	302.4	0.930165	281.282	19.71	55.4407	44.3525	8.87051	2.21763
Huanchengxilu Street	Lianhu District	371	324	108.931	34.2718	2.16	699.84	0.930165	650.967	19.71	128.306	102.644	20.5289	5.13222
Huanchengxilu Street	Lianhu District	372	106	108.928	34.2711	2.16	228.96	0.930165	212.971	19.71	41.9765	33.5812	6.71624	1.67906
Huanchengxilu Street	Lianhu District	373	1802	108.927	34.274	2.16	3892.32	0.930165	3620.5	19.71	713.601	570.88	114.176	28.544
Huanchengxilu Street	Lianhu District	374	60	108.927	34.2718	2.16	129.6	0.930165	120.549	19.71	23.7603	19.0082	3.80165	0.950411
Huanchengxilu Street	Lianhu District	375	154	108.927	34.2732	2.16	332.64	0.930165	309.41	19.71	60.9847	48.7878	9.75756	2.43939
Huanchengxilu Street	Lianhu District	376	727	108.926	34.2682	2.16	1570.32	0.930165	1460.66	19.71	287.895	230.316	46.0633	11.5158
Huanchengxilu Street	Lianhu District	377	48	108.929	34.2769	2.16	103.68	0.930165	96.4395	19.71	19.0082	15.2066	3.04132	0.760329
Huanchengxilu Street	Lianhu District	378	26	108.93	34.2733	2.16	56.16	0.930165	52.2381	19.71	10.2961	8.2369	1.64738	0.411845
Huanchengxilu Street	Lianhu District	379	605	108.913	34.2812	2.16	1306.8	0.930165	1215.54	19.71	239.583	191.666	38.3333	9.58332
Huanchengxilu Street	Lianhu District	380	53	108.92	34.2688	2.16	114.48	0.930165	106.485	19.71	20.9883	16.7906	3.35812	0.83953
Huanchengxilu Street	Lianhu District	381	510	108.917	34.2716	2.16	1101.6	0.930165	1024.67	19.71	201.962	161.57	32.314	8.0785
Huanchengxilu Street	Lianhu District	382	252	108.925	34.2797	2.16	544.32	0.930165	506.307	19.71	99.7932	79.8346	15.9669	3.99173
Huanchengxilu Street	Lianhu District	383	255	108.929	34.27	2.16	550.8	0.930165	512.335	19.71	100.981	80.785	16.157	4.03925
Huanchengxilu Street	Lianhu District	384	276	108.926	34.2689	2.16	596.16	0.930165	554.527	19.71	109.297	87.4379	17.4876	4.37189
Huanchengxilu Street	Lianhu District	385	163	108.93	34.2786	2.16	352.08	0.930165	327.493	19.71	64.5488	51.639	10.3278	2.58195
Huanchengxilu Street	Lianhu District	386	175	108.92	34.2746	2.16	378	0.930165	351.602	19.71	69.3008	55.4407	11.0881	2.77203
Huanchengxilu Street	Lianhu District	387	422	108.929	34.2783	2.16	911.52	0.930165	847.864	19.71	167.114	133.691	26.7382	6.68456
Huanchengxilu Street	Lianhu District	388	104	108.925	34.277	2.16	224.64	0.930165	208.952	19.71	41.1845	32.9476	6.58952	1.64738
Huanchengxilu Street	Lianhu District	389	248	108.922	34.2761	2.16	535.68	0.930165	498.271	19.71	98.2092	78.5673	15.7135	3.92837
Huanchengxilu Street	Lianhu District	390	20	108.921	34.2793	2.16	43.2	0.930165	40.1831	19.71	7.9201	6.33608	1.26722	0.316804
Huanchengxilu Street	Lianhu District	391	112	108.918	34.2676	2.16	241.92	0.930165	225.026	19.71	44.3525	35.482	7.09641	1.7741
Huanchengxilu Street	Lianhu District	392	92	108.928	34.2728	2.16	198.72	0.930165	184.842	19.71	36.4324	29.146	5.82919	1.4573
Huanchengxilu Street	Lianhu District	393	263	108.93	34.2798	2.16	568.08	0.930165	528.408	19.71	104.149	83.3194	16.6639	4.16597
Huanchengxilu Street	Lianhu District	394	48	108.923	34.2805	2.16	103.68	0.930165	96.4395	19.71	19.0082	15.2066	3.04132	0.760329
Huanchengxilu Street	Lianhu District	395	262	108.927	34.2699	2.16	565.92	0.930165	526.399	19.71	103.753	83.0026	16.6005	4.15013
Qingnianlu Street	Lianhu District	396	427	108.934	34.2764	2.3	982.1	1.75111	1719.76	24.3	417.902	334.322	66.8643	16.7161
Qingnianlu Street	Lianhu District	397	973	108.94	34.2745	2.16	2101.68	1.75111	3680.27	24.3	894.305	715.444	143.089	35.7722
Qingnianlu Street	Lianhu District	398	16	108.945	34.2809	2.16	34.56	1.75111	60.5182	24.3	14.7059	11.7647	2.35295	0.588237
Qingnianlu Street	Lianhu District	399	79	108.939	34.2743	2.16	170.64	1.75111	298.809	24.3	72.6105	58.0884	11.6177	2.90442
Qingnianlu Street	Lianhu District	400	11	108.94	34.2743	2.16	23.76	1.75111	41.6063	24.3	10.1103	8.08826	1.61765	0.404413
Qingnianlu Street	Lianhu District	401	479	108.953	34.2737	2.16	1034.64	1.75111	1811.76	24.3	440.259	352.207	70.4414	17.6104
Qingnianlu Street	Lianhu District	402	592	108.947	34.2798	2.16	1278.72	1.75111	2239.17	24.3	544.12	435.296	87.0591	21.7648
Qingnianlu Street	Lianhu District	403	341	108.945	34.2744	2.16	736.56	1.75111	1289.8	24.3	313.42	250.736	50.1472	12.5368
Qingnianlu Street	Lianhu District	404	22	108.947	34.2752	2.16	47.52	1.75111	83.2126	24.3	20.2207	16.1765	3.23531	0.808826
Qingnianlu Street	Lianhu District	405	422	108.942	34.2822	2.16	911.52	1.75111	1596.17	24.3	387.869	310.295	62.059	15.5148
Qingnianlu Street	Lianhu District	406	507	108.936	34.2779	2.16	1095.12	1.75111	1917.67	24.3	465.994	372.795	74.5591	18.6398
Qingnianlu Street	Lianhu District	407	109	108.944	34.2741	2.16	235.44	1.75111	412.281	24.3	100.184	80.1473	16.0295	4.00737
Qingnianlu Street	Lianhu District	408	338	108.948	34.2762	2.16	730.08	1.75111	1278.45	24.3	310.663	248.53	49.7061	12.4265
Qingnianlu Street	Lianhu District	409	3	108.941	34.2745	2.16	6.48	1.75111	11.3472	24.3	2.75736	2.20589	0.441178	0.110294
Qingnianlu Street	Lianhu District	410	457	108.942	34.2742	2.16	987.12	1.75111	1728.55	24.3	420.038	336.031	67.2061	16.8015
Qingnianlu Street	Lianhu District	411	78	108.936	34.2771	2.38	185.64	1.75111	325.075	24.3	78.9933	63.1947	12.6389	3.15973
Qingnianlu Street	Lianhu District	412	36	108.951	34.2779	2.16	77.76	1.75111	136.166	24.3	33.0883	26.4707	5.29414	1.32353
Qingnianlu Street	Lianhu District	413	218	108.938	34.2797	2.16	470.88	1.75111	824.561	24.3	200.368	160.295	32.0589	8.01473
Qingnianlu Street	Lianhu District	414	187	108.936	34.2806	2.16	403.92	1.75111	707.307	24.3	171.876	137.5	27.5001	6.87502
Qingnianlu Street	Lianhu District	415	36	108.943	34.2778	2.16	77.76	1.75111	136.166	24.3	33.0883	26.4707	5.29414	1.32353
Qingnianlu Street	Lianhu District	416	678	108.943	34.2785	2.16	1464.48	1.75111	2564.46	24.3	623.164	498.531	99.7062	24.9266
Qingnianlu Street	Lianhu District	417	189	108.943	34.2786	2.16	408.24	1.75111	714.872	24.3	173.714	138.971	27.7942	6.94855
Qingnianlu Street	Lianhu District	418	240	108.941	34.2776	2.16	518.4	1.75111	907.774	24.3	220.589	176.471	35.2942	8.82356
Qingnianlu Street	Lianhu District	419	2	108.951	34.278	2.16	4.32	1.75111	7.56478	24.3	1.83824	1.47059	0.294119	0.0735297
Qingnianlu Street	Lianhu District	420	268	108.944	34.2814	2.16	578.88	1.75111	1013.68	24.3	246.324	197.06	39.4119	9.85298
Qingnianlu Street	Lianhu District	421	69	108.934	34.28	2.16	149.04	1.75111	260.985	24.3	63.4193	50.7355	10.1471	2.53677
Qingnianlu Street	Lianhu District	422	2	108.948	34.2777	2.16	4.32	1.75111	7.56478	24.3	1.83824	1.47059	0.294119	0.0735297
Qingnianlu Street	Lianhu District	423	224	108.948	34.2797	2.16	483.84	1.75111	847.255	24.3	205.883	164.706	32.9413	8.23532
Qingnianlu Street	Lianhu District	424	30	108.933	34.2776	2.16	64.8	1.75111	113.472	24.3	27.5736	22.0589	4.41178	1.10294
Qingnianlu Street	Lianhu District	425	985	108.944	34.2736	2.16	2127.6	1.75111	3725.65	24.3	905.334	724.267	144.853	36.2134
Qingnianlu Street	Lianhu District	426	160	108.943	34.2765	2.16	345.6	1.75111	605.182	24.3	147.059	117.647	23.5295	5.88237
Qingnianlu Street	Lianhu District	427	99	108.934	34.2745	2.16	213.84	1.75111	374.457	24.3	90.993	72.7944	14.5589	3.63972
Qingnianlu Street	Lianhu District	428	13	108.933	34.2776	2.16	28.08	1.75111	49.1711	24.3	11.9486	9.55886	1.91177	0.477943
Qingnianlu Street	Lianhu District	429	128	108.939	34.2776	2.16	276.48	1.75111	484.146	24.3	117.647	94.118	18.8236	4.7059
Qingnianlu Street	Lianhu District	430	296	108.94	34.2777	2.16	639.36	1.75111	1119.59	24.3	272.06	217.648	43.5296	10.8824
Qingnianlu Street	Lianhu District	431	62	108.933	34.2751	2.16	133.92	1.75111	234.508	24.3	56.9855	45.5884	9.11768	2.27942
Qingnianlu Street	Lianhu District	432	289	108.946	34.2789	2.16	624.24	1.75111	1093.11	24.3	265.626	212.501	42.5001	10.625
Qingnianlu Street	Lianhu District	433	299	108.938	34.2811	2.16	645.84	1.75111	1130.93	24.3	274.817	219.854	43.9707	10.9927
Qingnianlu Street	Lianhu District	434	439	108.948	34.2784	2.16	948.24	1.75111	1660.47	24.3	403.494	322.795	64.559	16.1398
Qingnianlu Street	Lianhu District	435	526	108.95	34.2784	2.16	1136.16	1.75111	1989.54	24.3	483.458	386.766	77.3532	19.3383
Qingnianlu Street	Lianhu District	436	132	108.948	34.2765	2.16	285.12	1.75111	499.276	24.3	121.324	97.0592	19.4118	4.85296
Qingnianlu Street	Lianhu District	437	43	108.934	34.2752	2.16	92.88	1.75111	162.643	24.3	39.5222	31.6178	6.32355	1.58089
Qingnianlu Street	Lianhu District	438	20	108.942	34.2807	2.16	43.2	1.75111	75.6478	24.3	18.3824	14.7059	2.94119	0.735297
Qingnianlu Street	Lianhu District	439	170	108.947	34.2764	2.16	367.2	1.75111	643.006	24.3	156.251	125	25.0001	6.25002
Qingnianlu Street	Lianhu District	440	343	108.937	34.2797	2.16	740.88	1.75111	1297.36	24.3	315.258	252.207	50.4414	12.6103
Qingnianlu Street	Lianhu District	441	231	108.936	34.2745	2.16	498.96	1.75111	873.732	24.3	212.317	169.854	33.9707	8.49268
Qingnianlu Street	Lianhu District	442	1270	108.933	34.2802	2.16	2743.2	1.75111	4803.64	24.3	1167.28	933.827	186.765	46.6913
Qingnianlu Street	Lianhu District	443	450	108.936	34.2793	2.16	972	1.75111	1702.08	24.3	413.604	330.883	66.1767	16.5442
Qingnianlu Street	Lianhu District	444	103	108.934	34.2816	2.16	222.48	1.75111	389.586	24.3	94.6694	75.7356	15.1471	3.78678
Taoyuanlu Street	Lianhu District	445	120	108.9	34.2528	2.16	259.2	0.99772	258.609	19.53	50.5064	40.4051	8.08102	2.02025
Taoyuanlu Street	Lianhu District	446	463	108.9	34.2724	2.16	1000.08	0.99772	997.8	19.53	194.87	155.896	31.1793	7.79482
Taoyuanlu Street	Lianhu District	447	1991	108.893	34.2907	2.16	4300.56	0.99772	4290.76	19.53	837.985	670.388	134.078	33.5194
Taoyuanlu Street	Lianhu District	448	356	108.892	34.2924	2.38	847.28	0.99772	845.349	19.53	165.097	132.077	26.4155	6.60386
Taoyuanlu Street	Lianhu District	449	901	108.885	34.2912	2.16	1946.16	0.99772	1941.72	19.53	379.219	303.375	60.675	15.1687
Taoyuanlu Street	Lianhu District	450	312	108.913	34.2673	2.16	673.92	0.99772	672.384	19.53	131.317	105.053	21.0106	5.25266
Taoyuanlu Street	Lianhu District	451	63	108.901	34.2734	2.16	136.08	0.99772	135.77	19.53	26.5158	21.2127	4.24253	1.06063
Taoyuanlu Street	Lianhu District	452	45	108.905	34.2584	2.16	97.2	0.99772	96.9784	19.53	18.9399	15.1519	3.03038	0.757595
Taoyuanlu Street	Lianhu District	453	11	108.906	34.2785	2.16	23.76	0.99772	23.7058	19.53	4.62975	3.7038	0.74076	0.18519
Taoyuanlu Street	Lianhu District	454	91	108.908	34.2796	2.16	196.56	0.99772	196.112	19.53	38.3007	30.6405	6.12811	1.53203
Taoyuanlu Street	Lianhu District	455	919	108.899	34.2764	2.16	1985.04	0.99772	1980.51	19.53	386.795	309.436	61.8871	15.4718
Taoyuanlu Street	Lianhu District	456	1035	108.896	34.2878	2.16	2235.6	0.99772	2230.5	19.53	435.617	348.494	69.6988	17.4247
Taoyuanlu Street	Lianhu District	457	246	108.899	34.2752	2.16	531.36	0.99772	530.149	19.53	103.538	82.8304	16.5661	4.14152
Taoyuanlu Street	Lianhu District	458	1098	108.898	34.2539	2.16	2371.68	0.99772	2366.27	19.53	462.133	369.707	73.9413	18.4853
Taoyuanlu Street	Lianhu District	459	233	108.915	34.2663	2.15	500.95	0.99772	499.808	19.53	97.6125	78.09	15.618	3.9045
Taoyuanlu Street	Lianhu District	460	56	108.9	34.2752	2.16	120.96	0.99772	120.684	19.53	23.5696	18.8557	3.77114	0.942785
Taoyuanlu Street	Lianhu District	461	126	108.897	34.2765	2.16	272.16	0.99772	271.54	19.53	53.0317	42.4253	8.48507	2.12127
Taoyuanlu Street	Lianhu District	462	179	108.915	34.2681	2.16	386.64	0.99772	385.759	19.53	75.3387	60.2709	12.0542	3.01355
Taoyuanlu Street	Lianhu District	463	2689	108.9	34.262	2.16	5808.24	0.99772	5795	19.53	1131.76	905.411	181.082	45.2705
Taoyuanlu Street	Lianhu District	464	3089	108.892	34.288	2.16	6672.24	0.99772	6657.03	19.53	1300.12	1040.09	208.019	52.0047
Taoyuanlu Street	Lianhu District	465	1055	108.903	34.2762	2.16	2278.8	0.99772	2273.61	19.53	444.035	355.228	71.0456	17.7614
Taoyuanlu Street	Lianhu District	466	3366	108.903	34.2813	2.16	7270.56	0.99772	7253.99	19.53	1416.7	1133.36	226.673	56.6681
Taoyuanlu Street	Lianhu District	467	126	108.916	34.2682	2.16	272.16	0.99772	271.54	19.53	53.0317	42.4253	8.48507	2.12127
Taoyuanlu Street	Lianhu District	468	246	108.91	34.2813	2.16	531.36	0.99772	530.149	19.53	103.538	82.8304	16.5661	4.14152
Taoyuanlu Street	Lianhu District	469	1347	108.898	34.2545	2.16	2909.52	0.99772	2902.89	19.53	566.934	453.547	90.7094	22.6774
Taoyuanlu Street	Lianhu District	470	867	108.902	34.256	2.16	1872.72	0.99772	1868.45	19.53	364.908	291.927	58.3854	14.5963
Taoyuanlu Street	Lianhu District	471	323	108.883	34.2915	2.16	697.68	0.99772	696.09	19.53	135.946	108.757	21.7514	5.43785
Taoyuanlu Street	Lianhu District	472	398	108.898	34.264	2.16	859.68	0.99772	857.72	19.53	167.513	134.01	26.802	6.70051
Taoyuanlu Street	Lianhu District	473	1994	108.896	34.2724	2.16	4307.04	0.99772	4297.22	19.53	839.247	671.398	134.28	33.5699
Taoyuanlu Street	Lianhu District	474	132	108.901	34.2582	2.16	285.12	0.99772	284.47	19.53	55.557	44.4456	8.88912	2.22228
Taoyuanlu Street	Lianhu District	475	218	108.911	34.2647	2.16	470.88	0.99772	469.807	19.53	91.7532	73.4026	14.6805	3.67013
Taoyuanlu Street	Lianhu District	476	1015	108.908	34.2622	2.16	2192.4	0.99772	2187.4	19.53	427.2	341.76	68.3519	17.088
Taoyuanlu Street	Lianhu District	477	974	108.903	34.2603	2.16	2103.84	0.99772	2099.04	19.53	409.943	327.955	65.5909	16.3977
Taoyuanlu Street	Lianhu District	478	1145	108.914	34.2686	2.16	2473.2	0.99772	2467.56	19.53	481.915	385.532	77.1064	19.2766
Taoyuanlu Street	Lianhu District	479	72	108.905	34.2636	2.16	155.52	0.99772	155.165	19.53	30.3038	24.2431	4.84861	1.21215
Taoyuanlu Street	Lianhu District	480	52	108.907	34.2632	2.16	112.32	0.99772	112.064	19.53	21.8861	17.5089	3.50177	0.875444
Taoyuanlu Street	Lianhu District	481	288	108.912	34.2658	2.16	622.08	0.99772	620.662	19.53	121.215	96.9722	19.3944	4.84861
Taoyuanlu Street	Lianhu District	482	136	108.908	34.2651	2.16	293.76	0.99772	293.09	19.53	57.2405	45.7924	9.15849	2.28962
Taoyuanlu Street	Lianhu District	483	1210	108.909	34.2687	2.16	2613.6	0.99772	2607.64	19.53	509.273	407.418	81.4836	20.3709
Taoyuanlu Street	Lianhu District	484	384	108.916	34.2693	2.16	829.44	0.99772	827.549	19.53	161.62	129.296	25.8593	6.46481
Taoyuanlu Street	Lianhu District	485	670	108.91	34.2795	2.16	1447.2	0.99772	1443.9	19.53	281.994	225.595	45.119	11.2798
Taoyuanlu Street	Lianhu District	486	90	108.912	34.2698	2.16	194.4	0.99772	193.957	19.53	37.8798	30.3038	6.06076	1.51519
Taoyuanlu Street	Lianhu District	487	9	108.905	34.2804	2.16	19.44	0.99772	19.3957	19.53	3.78798	3.03038	0.606076	0.151519
Taoyuanlu Street	Lianhu District	488	566	108.915	34.2651	2.16	1222.56	0.99772	1219.77	19.53	238.222	190.577	38.1155	9.52887
Taoyuanlu Street	Lianhu District	489	688	108.916	34.2714	2.16	1486.08	0.99772	1482.69	19.53	289.57	231.656	46.3312	11.5828
Taoyuanlu Street	Lianhu District	490	204	108.911	34.2784	2.16	440.64	0.99772	439.636	19.53	85.8608	68.6887	13.7377	3.43443
Taoyuanlu Street	Lianhu District	491	1325	108.902	34.2713	2.16	2862	0.99772	2855.48	19.53	557.674	446.14	89.2279	22.307
Taoyuanlu Street	Lianhu District	492	655	108.911	34.274	2.16	1414.8	0.99772	1411.57	19.53	275.681	220.544	44.1089	11.0272
Taoyuanlu Street	Lianhu District	493	199	108.89	34.2808	2.16	429.84	0.99772	428.86	19.53	83.7564	67.0051	13.401	3.35026
Taoyuanlu Street	Lianhu District	494	60	108.916	34.2662	2.16	129.6	0.99772	129.305	19.53	25.2532	20.2025	4.04051	1.01013
Taoyuanlu Street	Lianhu District	495	213	108.898	34.2875	2.16	460.08	0.99772	459.031	19.53	89.6488	71.719	14.3438	3.58595
Taoyuanlu Street	Lianhu District	496	46	108.916	34.2694	2.16	99.36	0.99772	99.1335	19.53	19.3608	15.4886	3.09772	0.774431
Taoyuanlu Street	Lianhu District	497	108	108.887	34.2926	2.38	257.04	0.99772	256.454	19.53	50.0855	40.0684	8.01368	2.00342
Taoyuanlu Street	Lianhu District	498	358	108.908	34.2631	2.16	773.28	0.99772	771.517	19.53	150.677	120.542	24.1084	6.02709
Taoyuanlu Street	Lianhu District	499	491	108.902	34.2654	2.16	1060.56	0.99772	1058.14	19.53	206.655	165.324	33.0648	8.26621
Taoyuanlu Street	Lianhu District	500	433	108.913	34.2688	2.16	935.28	0.99772	933.148	19.53	182.244	145.795	29.159	7.28975
Taoyuanlu Street	Lianhu District	501	357	108.892	34.2847	2.16	771.12	0.99772	769.362	19.53	150.256	120.205	24.041	6.01026
Taoyuanlu Street	Lianhu District	502	236	108.895	34.2823	2.16	509.76	0.99772	508.598	19.53	99.3292	79.4633	15.8927	3.97317
Taoyuanlu Street	Lianhu District	503	1368	108.901	34.2621	2.16	2954.88	0.99772	2948.14	19.53	575.773	460.618	92.1236	23.0309
Taoyuanlu Street	Lianhu District	504	145	108.913	34.2687	2.16	313.2	0.99772	312.486	19.53	61.0285	48.8228	9.76456	2.44114
Taoyuanlu Street	Lianhu District	505	108	108.908	34.2613	2.16	233.28	0.99772	232.748	19.53	45.4557	36.3646	7.27292	1.81823
Taoyuanlu Street	Lianhu District	506	176	108.908	34.2636	2.16	380.16	0.99772	379.293	19.53	74.076	59.2608	11.8522	2.96304
Taoyuanlu Street	Lianhu District	507	1067	108.899	34.2623	2.16	2304.72	0.99772	2299.47	19.53	449.086	359.269	71.8537	17.9634
Taoyuanlu Street	Lianhu District	508	1181	108.908	34.2713	2.16	2550.96	0.99772	2545.14	19.53	497.067	397.653	79.5307	19.8827
Taoyuanlu Street	Lianhu District	509	473	108.909	34.2753	2.16	1021.68	0.99772	1019.35	19.53	199.079	159.263	31.8527	7.96317
Taoyuanlu Street	Lianhu District	510	196	108.898	34.2553	2.16	423.36	0.99772	422.395	19.53	82.4937	65.995	13.199	3.29975
Taoyuanlu Street	Lianhu District	511	21	108.909	34.2643	2.16	45.36	0.99772	45.2566	19.53	8.83861	7.07089	1.41418	0.353545
Taoyuanlu Street	Lianhu District	512	23	108.901	34.2667	2.3	52.9	0.99772	52.7794	19.53	10.3078	8.24626	1.64925	0.412313
Taoyuanlu Street	Lianhu District	513	54	108.914	34.2655	2.16	116.64	0.99772	116.374	19.53	22.7279	18.1823	3.63646	0.909115
Taoyuanlu Street	Lianhu District	514	108	108.91	34.2798	2.16	233.28	0.99772	232.748	19.53	45.4557	36.3646	7.27292	1.81823
Taoyuanlu Street	Lianhu District	515	379	108.893	34.2816	2.16	818.64	0.99772	816.774	19.53	159.516	127.613	25.5225	6.38064
Taoyuanlu Street	Lianhu District	516	180	108.916	34.2719	2.16	388.8	0.99772	387.914	19.53	75.7595	60.6076	12.1215	3.03038
Taoyuanlu Street	Lianhu District	517	2071	108.906	34.2679	2.16	4473.36	0.99772	4463.16	19.53	871.656	697.325	139.465	34.8662
Taoyuanlu Street	Lianhu District	518	1248	108.896	34.2686	2.16	2695.68	0.99772	2689.54	19.53	525.266	420.213	84.0426	21.0106
Taoyuanlu Street	Lianhu District	519	156	108.897	34.2667	2.16	336.96	0.99772	336.192	19.53	65.6583	52.5266	10.5053	2.62633
Taoyuanlu Street	Lianhu District	520	320	108.909	34.2744	2.16	691.2	0.99772	689.624	19.53	134.684	107.747	21.5494	5.38735
Taoyuanlu Street	Lianhu District	521	521	108.897	34.2638	2.16	1125.36	0.99772	1122.79	19.53	219.282	175.425	35.0851	8.77127
Taoyuanlu Street	Lianhu District	522	97	108.901	34.2733	2.16	209.52	0.99772	209.042	19.53	40.826	32.6608	6.53216	1.63304
Taoyuanlu Street	Lianhu District	523	1067	108.903	34.267	2.16	2304.72	0.99772	2299.47	19.53	449.086	359.269	71.8537	17.9634
Taoyuanlu Street	Lianhu District	524	1232	108.909	34.2687	2.16	2661.12	0.99772	2655.05	19.53	518.532	414.826	82.9651	20.7413
Taoyuanlu Street	Lianhu District	525	728	108.902	34.2648	2.16	1572.48	0.99772	1568.9	19.53	306.405	245.124	49.0248	12.2562
Taoyuanlu Street	Lianhu District	526	105	108.9	34.2645	2.16	226.8	0.99772	226.283	19.53	44.1931	35.3545	7.07089	1.76772
Taoyuanlu Street	Lianhu District	527	33	108.889	34.2813	2.16	71.28	0.99772	71.1175	19.53	13.8893	11.1114	2.22228	0.55557
Taoyuanlu Street	Lianhu District	528	182	108.899	34.2742	2.16	393.12	0.99772	392.224	19.53	76.6013	61.2811	12.2562	3.06405
Taoyuanlu Street	Lianhu District	529	507	108.909	34.2672	2.16	1095.12	0.99772	1092.62	19.53	213.389	170.712	34.1423	8.53558
Taoyuanlu Street	Lianhu District	530	1919	108.913	34.267	2.16	4145.04	0.99772	4135.59	19.53	807.681	646.145	129.229	32.3072
Taoyuanlu Street	Lianhu District	531	838	108.911	34.2677	2.16	1810.08	0.99772	1805.95	19.53	352.703	282.162	56.4324	14.1081
Taoyuanlu Street	Lianhu District	532	383	108.908	34.2741	2.16	827.28	0.99772	825.394	19.53	161.199	128.96	25.7919	6.44798
Taoyuanlu Street	Lianhu District	533	598	108.898	34.2577	2.16	1291.68	0.99772	1288.74	19.53	251.69	201.352	40.2704	10.0676
Taoyuanlu Street	Lianhu District	534	4	108.909	34.2702	2.3	9.2	0.99772	9.17903	19.53	1.79266	1.43413	0.286826	0.0717066
Taoyuanlu Street	Lianhu District	535	143	108.902	34.2672	2.16	308.88	0.99772	308.176	19.53	60.1868	48.1494	9.62988	2.40747
Taoyuanlu Street	Lianhu District	536	135	108.908	34.2729	2.16	291.6	0.99772	290.935	19.53	56.8197	45.4557	9.09115	2.27279
Taoyuanlu Street	Lianhu District	537	221	108.902	34.2638	2.16	477.36	0.99772	476.272	19.53	93.0159	74.4127	14.8825	3.72064
Taoyuanlu Street	Lianhu District	538	2059	108.906	34.2636	2.16	4447.44	0.99772	4437.3	19.53	866.605	693.284	138.657	34.6642
Taoyuanlu Street	Lianhu District	539	1028	108.895	34.2839	2.16	2220.48	0.99772	2215.42	19.53	432.671	346.137	69.2274	17.3068
Taoyuanlu Street	Lianhu District	540	4762	108.897	34.2823	2.16	10285.9	0.99772	10262.5	19.53	2004.26	1603.41	320.682	80.1704
Taoyuanlu Street	Lianhu District	541	347	108.914	34.2689	2.16	749.52	0.99772	747.811	19.53	146.048	116.838	23.3676	5.8419
Taoyuanlu Street	Lianhu District	542	114	108.902	34.2596	2.16	246.24	0.99772	245.679	19.53	47.981	38.3848	7.67697	1.91924
Taoyuanlu Street	Lianhu District	543	728	108.902	34.2615	2.16	1572.48	0.99772	1568.9	19.53	306.405	245.124	49.0248	12.2562
Taoyuanlu Street	Lianhu District	544	152	108.913	34.2705	2.16	328.32	0.99772	327.572	19.53	63.9747	51.1798	10.236	2.55899
Taoyuanlu Street	Lianhu District	545	180	108.888	34.2894	2.16	388.8	0.99772	387.914	19.53	75.7595	60.6076	12.1215	3.03038
Taoyuanlu Street	Lianhu District	546	128	108.903	34.2637	2.16	276.48	0.99772	275.85	19.53	53.8735	43.0988	8.61975	2.15494
Taoyuanlu Street	Lianhu District	547	158	108.908	34.2713	2.16	341.28	0.99772	340.502	19.53	66.5	53.2	10.64	2.66
Taoyuanlu Street	Lianhu District	548	3	108.895	34.2746	2.16	6.48	0.99772	6.46523	19.53	1.26266	1.01013	0.202025	0.0505064
Taoyuanlu Street	Lianhu District	549	287	108.912	34.2632	2.16	619.92	0.99772	618.507	19.53	120.794	96.6355	19.3271	4.83178
Taoyuanlu Street	Lianhu District	550	892	108.91	34.264	2.16	1926.72	0.99772	1922.33	19.53	375.431	300.345	60.0689	15.0172
Taoyuanlu Street	Lianhu District	551	235	108.905	34.257	2.16	507.6	0.99772	506.443	17.9	90.6533	72.5226	14.5045	3.62613
Taoyuanlu Street	Lianhu District	552	464	108.901	34.2527	2.16	1002.24	0.99772	999.955	17.9	178.992	143.194	28.6387	7.15968
Taoyuanlu Street	Lianhu District	553	137	108.901	34.2532	2.16	295.92	0.99772	295.245	17.9	52.8489	42.2791	8.45583	2.11396
Tumen Street	Lianhu District	554	182	108.887	34.2612	2.16	393.12	2.03339	799.366	19.33	154.517	123.614	24.7228	6.1807
Tumen Street	Lianhu District	555	784	108.894	34.2679	2.16	1693.44	2.03339	3443.42	19.33	665.613	532.491	106.498	26.6245
Tumen Street	Lianhu District	556	105	108.889	34.2685	2.16	226.8	2.03339	461.172	19.33	89.1446	71.3157	14.2631	3.56579
Tumen Street	Lianhu District	557	80	108.892	34.268	2.16	172.8	2.03339	351.37	19.33	67.9197	54.3358	10.8672	2.71679
Tumen Street	Lianhu District	558	1665	108.89	34.2702	2.16	3596.4	2.03339	7312.88	19.33	1413.58	1130.86	226.173	56.5432
Tumen Street	Lianhu District	559	179	108.896	34.2608	2.16	386.64	2.03339	786.189	19.33	151.97	121.576	24.3153	6.07882
Tumen Street	Lianhu District	560	79	108.889	34.2644	2.16	170.64	2.03339	346.977	19.33	67.0707	53.6566	10.7313	2.68283
Tumen Street	Lianhu District	561	3544	108.886	34.2649	2.16	7655.04	2.03339	15565.7	19.33	3008.84	2407.08	481.415	120.354
Tumen Street	Lianhu District	562	31	108.882	34.2702	2.16	66.96	2.03339	136.156	19.33	26.3189	21.0551	4.21102	1.05276
Tumen Street	Lianhu District	563	110	108.891	34.2609	2.16	237.6	2.03339	483.133	19.33	93.3896	74.7117	14.9423	3.73558
Tumen Street	Lianhu District	564	65	108.887	34.2669	2.16	140.4	2.03339	285.488	19.33	55.1848	44.1478	8.82956	2.20739
Tumen Street	Lianhu District	565	396	108.879	34.2601	2.16	855.36	2.03339	1739.28	19.33	336.203	268.962	53.7924	13.4481
Tumen Street	Lianhu District	566	1165	108.885	34.2667	2.16	2516.4	2.03339	5116.82	19.33	989.081	791.265	158.253	39.5632
Tumen Street	Lianhu District	567	125	108.881	34.2676	2.16	270	2.03339	549.015	19.33	106.125	84.8997	16.9799	4.24498
Tumen Street	Lianhu District	568	113	108.887	34.2626	2.16	244.08	2.03339	496.309	19.33	95.9366	76.7493	15.3499	3.83746
Tumen Street	Lianhu District	569	22	108.885	34.2706	2.16	47.52	2.03339	96.6266	19.33	18.6779	14.9423	2.98847	0.747117
Tumen Street	Lianhu District	570	696	108.888	34.2617	2.16	1503.36	2.03339	3056.91	19.33	590.902	472.721	94.5443	23.6361
Tumen Street	Lianhu District	571	338	108.885	34.2634	2.16	730.08	2.03339	1484.54	19.33	286.961	229.569	45.9137	11.4784
Tumen Street	Lianhu District	572	302	108.888	34.2601	2.16	652.32	2.03339	1326.42	19.33	256.397	205.118	41.0235	10.2559
Tumen Street	Lianhu District	573	229	108.888	34.2631	2.16	494.64	2.03339	1005.8	19.33	194.42	155.536	31.1072	7.77681
Tumen Street	Lianhu District	574	531	108.893	34.2658	2.16	1146.96	2.03339	2332.22	19.33	450.817	360.654	72.1307	18.0327
Tumen Street	Lianhu District	575	369	108.889	34.2634	2.16	797.04	2.03339	1620.69	19.33	313.28	250.624	50.1248	12.5312
Tumen Street	Lianhu District	576	54	108.884	34.2619	2.16	116.64	2.03339	237.174	19.33	45.8458	36.6767	7.33533	1.83383
Tumen Street	Lianhu District	577	206	108.895	34.2631	2.16	444.96	2.03339	904.776	19.33	174.893	139.915	27.9829	6.99573
Tumen Street	Lianhu District	578	19	108.892	34.2648	2.16	41.04	2.03339	83.4503	19.33	16.1309	12.9047	2.58095	0.645237
Tumen Street	Lianhu District	579	216	108.89	34.2677	2.16	466.56	2.03339	948.698	19.33	183.383	146.707	29.3413	7.33533
Tumen Street	Lianhu District	580	48	108.896	34.2601	2.16	103.68	2.03339	210.822	19.33	40.7518	32.6015	6.52029	1.63007
Tumen Street	Lianhu District	581	585	108.895	34.2607	2.16	1263.6	2.03339	2569.39	19.33	496.663	397.33	79.4661	19.8665
Tumen Street	Lianhu District	582	5	108.892	34.269	2.16	10.8	2.03339	21.9606	19.33	4.24498	3.39599	0.679197	0.169799
Tumen Street	Lianhu District	583	626	108.893	34.2621	2.16	1352.16	2.03339	2749.47	19.33	531.472	425.177	85.0355	21.2589
Tumen Street	Lianhu District	584	76	108.884	34.2612	2.16	164.16	2.03339	333.801	19.33	64.5237	51.619	10.3238	2.58095
Tumen Street	Lianhu District	585	63	108.891	34.2622	2.16	136.08	2.03339	276.703	19.33	53.4868	42.7894	8.55789	2.13947
Tumen Street	Lianhu District	586	1871	108.893	34.2656	2.16	4041.36	2.03339	8217.65	19.33	1588.47	1270.78	254.156	63.5389
Tumen Street	Lianhu District	587	222	108.891	34.261	2.16	479.52	2.03339	975.05	19.33	188.477	150.782	30.1564	7.53909
Tumen Street	Lianhu District	588	867	108.894	34.2622	2.16	1872.72	2.03339	3807.97	19.33	736.08	588.864	117.773	29.4432
Tumen Street	Lianhu District	589	163	108.883	34.2679	2.16	352.08	2.03339	715.915	19.33	138.386	110.709	22.1418	5.53546
Tumen Street	Lianhu District	590	106	108.896	34.2666	2.16	228.96	2.03339	465.565	19.33	89.9936	71.9949	14.399	3.59975
Tumen Street	Lianhu District	591	1078	108.889	34.2668	2.16	2328.48	2.03339	4734.7	19.33	915.218	732.175	146.435	36.6087
Tumen Street	Lianhu District	592	554	108.883	34.2632	2.16	1196.64	2.03339	2433.23	19.33	470.344	376.275	75.2551	18.8138
Tumen Street	Lianhu District	593	1500	108.892	34.2598	2.16	3240	2.03339	6588.18	19.33	1273.49	1018.8	203.759	50.9398
Tumen Street	Lianhu District	594	416	108.895	34.2625	2.16	898.56	2.03339	1827.12	19.33	353.183	282.546	56.5092	14.1273
Tumen Street	Lianhu District	595	872	108.881	34.2613	2.16	1883.52	2.03339	3829.93	19.33	740.325	592.26	118.452	29.613
Xiguan Street	Lianhu District	596	234	108.928	34.265	2.16	505.44	0.81961	414.264	17.9	74.1532	59.3226	11.8645	2.96613
Xiguan Street	Lianhu District	597	1580	108.916	34.2493	2.16	3412.8	0.81961	2797.17	17.9	500.693	400.554	80.1108	20.0277
Xiguan Street	Lianhu District	598	1611	108.921	34.2638	2.16	3479.76	0.81961	2852.05	17.9	510.516	408.413	81.6826	20.4207
Xiguan Street	Lianhu District	599	884	108.925	34.2626	2.16	1909.44	0.81961	1565	17.9	280.134	224.107	44.8215	11.2054
Xiguan Street	Lianhu District	600	364	108.92	34.2564	2.16	786.24	0.81961	644.41	17.9	115.349	92.2796	18.4559	4.61398
Xiguan Street	Lianhu District	601	1921	108.921	34.2578	2.16	4149.36	0.81961	3400.86	17.9	608.754	487.003	97.4006	24.3501
Xiguan Street	Lianhu District	602	1171	108.929	34.2565	2.16	2529.36	0.81961	2073.09	17.9	371.083	296.866	59.3733	14.8433
Xiguan Street	Lianhu District	603	1265	108.927	34.257	2.16	2732.4	0.81961	2239.5	17.9	400.871	320.697	64.1394	16.0348
Xiguan Street	Lianhu District	604	90	108.922	34.2635	2.16	194.4	0.81961	159.332	17.9	28.5205	22.8164	4.56327	1.14082
Xiguan Street	Lianhu District	605	72	108.922	34.2631	2.16	155.52	0.81961	127.466	17.9	22.8164	18.2531	3.65062	0.912655
Xiguan Street	Lianhu District	606	217	108.929	34.2552	2.16	468.72	0.81961	384.168	17.9	68.766	55.0128	11.0026	2.75064
Xiguan Street	Lianhu District	607	65	108.927	34.2578	2.16	140.4	0.81961	115.073	17.9	20.5981	16.4785	3.2957	0.823925
Xiguan Street	Lianhu District	608	146	108.918	34.2597	2.16	315.36	0.81961	258.472	17.9	46.2665	37.0132	7.40265	1.85066
Xiguan Street	Lianhu District	609	35	108.916	34.2553	2.16	75.6	0.81961	61.9625	17.9	11.0913	8.87303	1.77461	0.443652
Xiguan Street	Lianhu District	610	71	108.916	34.2553	2.16	153.36	0.81961	125.695	17.9	22.4995	17.9996	3.59992	0.899979
Xiguan Street	Lianhu District	611	883	108.919	34.2586	2.16	1907.28	0.81961	1563.23	17.9	279.817	223.854	44.7708	11.1927
Xiguan Street	Lianhu District	612	1130	108.912	34.2544	2.16	2440.8	0.81961	2000.5	17.9	358.09	286.472	57.2944	14.3236
Xiguan Street	Lianhu District	613	399	108.925	34.2654	2.16	861.84	0.81961	706.373	17.9	126.441	101.153	20.2305	5.05763
Xiguan Street	Lianhu District	614	313	108.92	34.2602	2.16	676.08	0.81961	554.122	17.9	99.1878	79.3503	15.8701	3.96751
Xiguan Street	Lianhu District	615	1156	108.925	34.2665	2.16	2496.96	0.81961	2046.53	17.9	366.33	293.064	58.6127	14.6532
Xiguan Street	Lianhu District	616	263	108.916	34.2538	2.16	568.08	0.81961	465.604	17.9	83.3431	66.6745	13.3349	3.33373
Xiguan Street	Lianhu District	617	185	108.929	34.2639	2.16	399.6	0.81961	327.516	17.9	58.6254	46.9003	9.38006	2.34502
Xiguan Street	Lianhu District	618	248	108.917	34.257	2.16	535.68	0.81961	439.049	17.9	78.5897	62.8718	12.5744	3.14359
Xiguan Street	Lianhu District	619	462	108.929	34.2635	2.16	997.92	0.81961	817.905	17.9	146.405	117.124	23.4248	5.8562
Xiguan Street	Lianhu District	620	336	108.929	34.2635	2.16	725.76	0.81961	594.84	17.9	106.476	85.1811	17.0362	4.25906
Xiguan Street	Lianhu District	621	83	108.922	34.2575	2.16	179.28	0.81961	146.94	17.9	26.3022	21.0418	4.20835	1.05209
Xiguan Street	Lianhu District	622	345	108.918	34.2558	2.16	745.2	0.81961	610.773	17.9	109.328	87.4628	17.4926	4.37314
Xiguan Street	Lianhu District	623	43	108.929	34.2558	2.16	92.88	0.81961	76.1254	17.9	13.6264	10.9012	2.18023	0.545058
Xiguan Street	Lianhu District	624	177	108.922	34.2584	2.16	382.32	0.81961	313.353	17.9	56.0903	44.8722	8.97444	2.24361
Xiguan Street	Lianhu District	625	264	108.911	34.257	2.16	570.24	0.81961	467.374	17.9	83.66	66.928	13.3856	3.3464
Xiguan Street	Lianhu District	626	427	108.913	34.2562	2.16	922.32	0.81961	755.943	17.9	135.314	108.251	21.6502	5.41255
Xiguan Street	Lianhu District	627	430	108.92	34.2631	2.16	928.8	0.81961	761.254	17.9	136.264	109.012	21.8023	5.45058
Xiguan Street	Lianhu District	628	191	108.92	34.2625	2.16	412.56	0.81961	338.138	17.9	60.5268	48.4214	9.68428	2.42107
Xiguan Street	Lianhu District	629	235	108.905	34.257	2.16	507.6	0.81961	416.034	17.9	74.4701	59.5761	11.9152	2.9788
Xiguan Street	Lianhu District	630	2293	108.911	34.2561	2.16	4952.88	0.81961	4059.43	17.9	726.638	581.31	116.262	29.0655
Xiguan Street	Lianhu District	631	395	108.929	34.2606	2.16	853.2	0.81961	699.291	17.9	125.173	100.139	20.0277	5.00693
Xiguan Street	Lianhu District	632	81	108.916	34.2543	2.16	174.96	0.81961	143.399	17.9	25.6684	20.5347	4.10695	1.02674
Xiguan Street	Lianhu District	633	48	108.916	34.254	2.16	103.68	0.81961	84.9772	17.9	15.2109	12.1687	2.43375	0.608437
Xiguan Street	Lianhu District	634	63	108.927	34.2566	2.16	136.08	0.81961	111.533	17.9	19.9643	15.9715	3.19429	0.798573
Xiguan Street	Lianhu District	635	80	108.927	34.256	2.16	172.8	0.81961	141.629	17.9	25.3515	20.2812	4.05624	1.01406
Xiguan Street	Lianhu District	636	194	108.929	34.2591	2.16	419.04	0.81961	343.449	17.9	61.4774	49.182	9.83639	2.4591
Xiguan Street	Lianhu District	637	484	108.921	34.2625	2.16	1045.44	0.81961	856.853	17.9	153.377	122.701	24.5403	6.13507
Xiguan Street	Lianhu District	638	740	108.929	34.2625	2.16	1598.4	0.81961	1310.06	17.9	234.502	187.601	37.5203	9.38006
Xiguan Street	Lianhu District	639	345	108.927	34.2662	2.16	745.2	0.81961	610.773	17.9	109.328	87.4628	17.4926	4.37314
Xiguan Street	Lianhu District	640	300	108.919	34.2621	2.16	648	0.81961	531.107	17.9	95.0682	76.0546	15.2109	3.80273
Xiguan Street	Lianhu District	641	227	108.931	34.2627	2.16	490.32	0.81961	401.871	17.9	71.935	57.548	11.5096	2.8774
Xiguan Street	Lianhu District	642	98	108.931	34.2634	2.16	211.68	0.81961	173.495	17.9	31.0556	24.8445	4.9689	1.24222
Xiguan Street	Lianhu District	643	218	108.915	34.2475	2.16	470.88	0.81961	385.938	17.9	69.0829	55.2663	11.0533	2.76332
Xiguan Street	Lianhu District	644	289	108.913	34.2544	2.16	624.24	0.81961	511.633	17.9	91.5824	73.2659	14.6532	3.6633
Xiguan Street	Lianhu District	645	101	108.916	34.255	2.16	218.16	0.81961	178.806	17.9	32.0063	25.605	5.12101	1.28025
Xiguan Street	Lianhu District	646	328	108.922	34.2601	2.16	708.48	0.81961	580.677	17.9	103.941	83.153	16.6306	4.15765
Xiguan Street	Lianhu District	647	290	108.917	34.253	2.16	626.4	0.81961	513.404	17.9	91.8993	73.5194	14.7039	3.67597
Xiguan Street	Lianhu District	648	126	108.918	34.2556	2.16	272.16	0.81961	223.065	17.9	39.9287	31.9429	6.38858	1.59715
Xiguan Street	Lianhu District	649	104	108.917	34.2546	2.16	224.64	0.81961	184.117	17.9	32.957	26.3656	5.27312	1.31828
Xiguan Street	Lianhu District	650	400	108.916	34.2483	2.16	864	0.81961	708.143	17.9	126.758	101.406	20.2812	5.07031
Xiguan Street	Lianhu District	651	448	108.916	34.2489	2.16	967.68	0.81961	793.12	17.9	141.969	113.575	22.715	5.67874
Xiguan Street	Lianhu District	652	337	108.918	34.2537	2.16	727.92	0.81961	596.611	17.9	106.793	85.4346	17.0869	4.27173
Xiguan Street	Lianhu District	653	162	108.92	34.2561	2.16	349.92	0.81961	286.798	17.9	51.3368	41.0695	8.21389	2.05347
Xiguan Street	Lianhu District	654	329	108.92	34.2673	2.16	710.64	0.81961	582.448	17.9	104.258	83.4065	16.6813	4.17033
Xiguan Street	Lianhu District	655	416	108.925	34.2546	2.16	898.56	0.81961	736.469	17.9	131.828	105.462	21.0925	5.27312
Xiguan Street	Lianhu District	656	48	108.917	34.264	2.16	103.68	0.81961	84.9772	17.9	15.2109	12.1687	2.43375	0.608437
Xiguan Street	Lianhu District	657	241	108.917	34.2593	2.16	520.56	0.81961	426.656	17.9	76.3715	61.0972	12.2194	3.05486
Xiguan Street	Lianhu District	658	1046	108.922	34.256	2.16	2259.36	0.81961	1851.79	17.9	331.471	265.177	53.0354	13.2588
Xiguan Street	Lianhu District	659	2784	108.926	34.2553	2.16	6013.44	0.81961	4928.68	17.9	882.233	705.786	141.157	35.2893
Xiguan Street	Lianhu District	660	1885	108.922	34.2554	2.16	4071.6	0.81961	3337.12	17.9	597.345	477.876	95.5753	23.8938
Xiguan Street	Lianhu District	661	147	108.928	34.2577	2.16	317.52	0.81961	260.243	17.9	46.5834	37.2667	7.45335	1.86334
Xiguan Street	Lianhu District	662	783	108.912	34.2587	2.16	1691.28	0.81961	1386.19	17.9	248.128	198.502	39.7005	9.92512
Xiguan Street	Lianhu District	663	78	108.924	34.258	2.16	168.48	0.81961	138.088	17.9	24.7177	19.7742	3.95484	0.988709
Xiguan Street	Lianhu District	664	227	108.915	34.2638	2.16	490.32	0.81961	401.871	17.9	71.935	57.548	11.5096	2.8774
Xiguan Street	Lianhu District	665	17	108.93	34.2548	2.16	36.72	0.81961	30.0961	17.9	5.3872	4.30976	0.861952	0.215488
Xiguan Street	Lianhu District	666	91	108.918	34.2615	2.16	196.56	0.81961	161.103	17.9	28.8374	23.0699	4.61398	1.15349
Xiguan Street	Lianhu District	667	19	108.914	34.2633	2.16	41.04	0.81961	33.6368	17.9	6.02099	4.81679	0.963358	0.240839
Xiguan Street	Lianhu District	668	2246	108.916	34.2613	2.16	4851.36	0.81961	3976.22	17.9	711.744	569.395	113.879	28.4698
Xiguan Street	Lianhu District	669	259	108.926	34.2581	2.16	559.44	0.81961	458.523	17.9	82.0756	65.6605	13.1321	3.28302
Xiguan Street	Lianhu District	670	3021	108.91	34.2563	2.16	6525.36	0.81961	5348.25	17.9	957.337	765.87	153.174	38.2935
Xiguan Street	Lianhu District	671	355	108.914	34.2595	2.16	766.8	0.81961	628.477	17.9	112.497	89.9979	17.9996	4.4999
Xiguan Street	Lianhu District	672	62	108.903	34.2523	2.16	133.92	0.81961	109.762	17.9	19.6474	15.7179	3.14359	0.785897
Xiguan Street	Lianhu District	673	374	108.917	34.2564	2.16	807.84	0.81961	662.114	17.9	118.518	94.8147	18.9629	4.74074
Xiguan Street	Lianhu District	674	29	108.917	34.2524	2.16	62.64	0.81961	51.3404	17.9	9.18993	7.35194	1.47039	0.367597
Xiguan Street	Lianhu District	675	77	108.916	34.2528	2.16	166.32	0.81961	136.318	17.9	24.4008	19.5207	3.90413	0.976034
Xiguan Street	Lianhu District	676	98	108.923	34.257	2.16	211.68	0.81961	173.495	17.9	31.0556	24.8445	4.9689	1.24222
Xiguan Street	Lianhu District	677	280	108.916	34.2555	2.16	604.8	0.81961	495.7	17.9	88.7303	70.9843	14.1969	3.54921
Xiguan Street	Lianhu District	678	54	108.917	34.2553	2.16	116.64	0.81961	95.5993	17.9	17.1123	13.6898	2.73796	0.684491
Xiguan Street	Lianhu District	679	121	108.923	34.2617	2.16	261.36	0.81961	214.213	17.9	38.3442	30.6753	6.13507	1.53377
Xiguan Street	Lianhu District	680	62	108.916	34.2527	2.16	133.92	0.81961	109.762	17.9	19.6474	15.7179	3.14359	0.785897
Xiguan Street	Lianhu District	681	16	108.923	34.2596	2.16	34.56	0.81961	28.3257	17.9	5.07031	4.05624	0.811249	0.202812
Xiguan Street	Lianhu District	682	56	108.922	34.2623	2.16	120.96	0.81961	99.14	17.9	17.7461	14.1969	2.83937	0.709843
Xiguan Street	Lianhu District	683	42	108.918	34.2535	2.16	90.72	0.81961	74.355	17.9	13.3096	10.6476	2.12953	0.532382
Xiguan Street	Lianhu District	684	1	108.923	34.2587	2.3	2.3	0.81961	1.8851	17.9	0.337434	0.269947	0.0539894	0.0134973
Xiguan Street	Lianhu District	685	377	108.916	34.2645	2.16	814.32	0.81961	667.425	17.9	119.469	95.5753	19.1151	4.77876
Xiguan Street	Lianhu District	686	236	108.916	34.2637	2.16	509.76	0.81961	417.804	17.9	74.787	59.8296	11.9659	2.99148
Xiguan Street	Lianhu District	687	58	108.93	34.257	2.16	125.28	0.81961	102.681	17.9	18.3799	14.7039	2.94078	0.735194
Xiguan Street	Lianhu District	688	652	108.912	34.261	2.16	1408.32	0.81961	1154.27	17.9	206.615	165.292	33.0584	8.2646
Xiguan Street	Lianhu District	689	167	108.918	34.2543	2.16	360.72	0.81961	295.65	17.9	52.9213	42.337	8.46741	2.11685
Xiguan Street	Lianhu District	690	24	108.917	34.2537	2.16	51.84	0.81961	42.4886	17.9	7.60546	6.08437	1.21687	0.304218
Xiguan Street	Lianhu District	691	63	108.918	34.2526	2.16	136.08	0.81961	111.533	17.9	19.9643	15.9715	3.19429	0.798573
Xiguan Street	Lianhu District	692	56	108.918	34.2526	2.16	120.96	0.81961	99.14	17.9	17.7461	14.1969	2.83937	0.709843
Xiguan Street	Lianhu District	693	62	108.916	34.2544	2.16	133.92	0.81961	109.762	17.9	19.6474	15.7179	3.14359	0.785897
Xiguan Street	Lianhu District	694	44	108.921	34.2545	2.16	95.04	0.81961	77.8957	17.9	13.9433	11.1547	2.23093	0.557734
Xiguan Street	Lianhu District	695	1704	108.92	34.2629	2.16	3680.64	0.81961	3016.69	17.9	539.987	431.99	86.398	21.5995
Xiguan Street	Lianhu District	696	926	108.929	34.2673	2.16	2000.16	0.81961	1639.35	17.9	293.444	234.755	46.951	11.7378
Xiguan Street	Lianhu District	697	99	108.919	34.2614	2.16	213.84	0.81961	175.265	17.9	31.3725	25.098	5.0196	1.2549
Xiguan Street	Lianhu District	698	31	108.907	34.2569	2.3	71.3	0.81961	58.4382	17.9	10.4604	8.36835	1.67367	0.418418
Xiguan Street	Lianhu District	699	131	108.922	34.2629	2.16	282.96	0.81961	231.917	17.9	41.5131	33.2105	6.6421	1.66052
Xiguan Street	Lianhu District	700	91	108.92	34.258	2.16	196.56	0.81961	161.103	17.9	28.8374	23.0699	4.61398	1.15349
Xiguan Street	Lianhu District	701	210	108.92	34.2642	2.16	453.6	0.81961	371.775	17.9	66.5478	53.2382	10.6476	2.66191
Xiguan Street	Lianhu District	702	1494	108.911	34.2617	2.16	3227.04	0.81961	2644.91	17.9	473.44	378.752	75.7504	18.9376
Xiguan Street	Lianhu District	703	96	108.928	34.2552	2.16	207.36	0.81961	169.954	17.9	30.4218	24.3375	4.86749	1.21687
Xiguan Street	Lianhu District	704	416	108.927	34.2602	2.16	898.56	0.81961	736.469	17.9	131.828	105.462	21.0925	5.27312
Xiguan Street	Lianhu District	705	72	108.915	34.2536	2.16	155.52	0.81961	127.466	17.9	22.8164	18.2531	3.65062	0.912655
Xiguan Street	Lianhu District	706	217	108.93	34.2568	2.16	468.72	0.81961	384.168	17.9	68.766	55.0128	11.0026	2.75064
Xiguan Street	Lianhu District	707	24	108.928	34.2602	2.16	51.84	0.81961	42.4886	17.9	7.60546	6.08437	1.21687	0.304218
Xiguan Street	Lianhu District	708	63	108.912	34.2614	2.16	136.08	0.81961	111.533	17.9	19.9643	15.9715	3.19429	0.798573
Xiguan Street	Lianhu District	709	1205	108.923	34.2623	2.16	2602.8	0.81961	2133.28	17.9	381.857	305.486	61.0972	15.2743
Xiguan Street	Lianhu District	710	36	108.919	34.2578	2.16	77.76	0.81961	63.7329	17.9	11.4082	9.12655	1.82531	0.456327
Xiguan Street	Lianhu District	711	80	108.92	34.26	2.16	172.8	0.81961	141.629	17.9	25.3515	20.2812	4.05624	1.01406
Xiguan Street	Lianhu District	712	319	108.919	34.2673	2.16	689.04	0.81961	564.744	17.9	101.089	80.8714	16.1743	4.04357
Xiguan Street	Lianhu District	713	363	108.927	34.2584	2.16	784.08	0.81961	642.64	17.9	115.033	92.026	18.4052	4.6013
Xiguan Street	Lianhu District	714	36	108.921	34.2616	2.16	77.76	0.81961	63.7329	17.9	11.4082	9.12655	1.82531	0.456327
Xiguan Street	Lianhu District	715	441	108.918	34.2568	2.16	952.56	0.81961	780.728	17.9	139.75	111.8	22.36	5.59001
Xiguan Street	Lianhu District	716	524	108.919	34.2553	2.16	1131.84	0.81961	927.668	17.9	166.052	132.842	26.5684	6.6421
Xiguan Street	Lianhu District	717	121	108.916	34.2595	2.16	261.36	0.81961	214.213	17.9	38.3442	30.6753	6.13507	1.53377
Xiguan Street	Lianhu District	718	1360	108.91	34.2595	2.16	2937.6	0.81961	2407.69	17.9	430.976	344.781	68.9561	17.239
Xiguan Street	Lianhu District	719	77	108.923	34.2591	2.16	166.32	0.81961	136.318	17.9	24.4008	19.5207	3.90413	0.976034
Xiguan Street	Lianhu District	720	56	108.924	34.2588	2.16	120.96	0.81961	99.14	17.9	17.7461	14.1969	2.83937	0.709843
Xiguan Street	Lianhu District	721	116	108.919	34.2599	2.16	250.56	0.81961	205.362	17.9	36.7597	29.4078	5.88155	1.47039
Xiguan Street	Lianhu District	722	121	108.926	34.254	2.16	261.36	0.81961	214.213	17.9	38.3442	30.6753	6.13507	1.53377
Xiguan Street	Lianhu District	723	56	108.924	34.2654	2.16	120.96	0.81961	99.14	17.9	17.7461	14.1969	2.83937	0.709843
Xiguan Street	Lianhu District	724	135	108.928	34.2614	2.16	291.6	0.81961	238.998	17.9	42.7807	34.2246	6.84491	1.71123
Xiguan Street	Lianhu District	725	113	108.922	34.2639	2.16	244.08	0.81961	200.05	17.9	35.809	28.6472	5.72944	1.43236
Xiguan Street	Lianhu District	726	55	108.921	34.2633	2.16	118.8	0.81961	97.3697	17.9	17.4292	13.9433	2.78867	0.697167
Xiguan Street	Lianhu District	727	216	108.925	34.2595	2.16	466.56	0.81961	382.397	17.9	68.4491	54.7593	10.9519	2.73796
Xiguan Street	Lianhu District	728	141	108.918	34.2537	2.16	304.56	0.81961	249.62	17.9	44.6821	35.7457	7.14913	1.78728
Xiguan Street	Lianhu District	729	47	108.913	34.2624	2.16	101.52	0.81961	83.2068	17.9	14.894	11.9152	2.38304	0.595761
Xiguan Street	Lianhu District	730	536	108.927	34.2645	2.16	1157.76	0.81961	948.912	17.9	169.855	135.884	27.1768	6.79421
Xiguan Street	Lianhu District	731	192	108.925	34.2626	2.16	414.72	0.81961	339.909	17.9	60.8437	48.6749	9.73499	2.43375
Xiguan Street	Lianhu District	732	634	108.909	34.2525	2.16	1369.44	0.81961	1122.41	17.9	200.911	160.729	32.1457	8.03643
Xiguan Street	Lianhu District	733	102	108.918	34.2535	2.16	220.32	0.81961	180.577	17.9	32.3232	25.8586	5.17171	1.29293
Xiguan Street	Lianhu District	734	992	108.927	34.2672	2.16	2142.72	0.81961	1756.2	17.9	314.359	251.487	50.2974	12.5744
Xiguan Street	Lianhu District	735	109	108.905	34.2553	2.16	235.44	0.81961	192.969	17.9	34.5415	27.6332	5.52663	1.38166
Xiguan Street	Lianhu District	736	17	108.93	34.2606	2.16	36.72	0.81961	30.0961	17.9	5.3872	4.30976	0.861952	0.215488
Xiguan Street	Lianhu District	737	1452	108.911	34.2482	2.16	3136.32	0.81961	2570.56	17.9	460.13	368.104	73.6208	18.4052
Xiguan Street	Lianhu District	738	601	108.909	34.2505	2.16	1298.16	0.81961	1063.99	17.9	190.453	152.363	30.4725	7.61813
Xiguan Street	Lianhu District	739	2928	108.912	34.2537	2.16	6324.48	0.81961	5183.61	17.9	927.866	742.293	148.459	37.1146
Xiguan Street	Lianhu District	740	1134	108.903	34.2517	2.16	2449.44	0.81961	2007.59	17.9	359.358	287.486	57.4973	14.3743
Xiguan Street	Lianhu District	741	1440	108.919	34.2562	2.16	3110.4	0.81961	2549.32	17.9	456.327	365.062	73.0124	18.2531
Xiguan Street	Lianhu District	742	741	108.931	34.2569	2.16	1600.56	0.81961	1311.84	17.9	234.819	187.855	37.571	9.39274
Xiguan Street	Lianhu District	743	78	108.93	34.2661	2.16	168.48	0.81961	138.088	17.9	24.7177	19.7742	3.95484	0.988709
Xiguan Street	Lianhu District	744	587	108.928	34.2674	2.16	1267.92	0.81961	1039.2	17.9	186.017	148.813	29.7627	7.44067
Xiguan Street	Lianhu District	745	498	108.918	34.2538	2.16	1075.68	0.81961	881.638	17.9	157.813	126.251	25.2501	6.31253
Xiguan Street	Lianhu District	746	146	108.92	34.2644	2.16	315.36	0.81961	258.472	17.9	46.2665	37.0132	7.40265	1.85066
Xiguan Street	Lianhu District	747	156	108.923	34.2654	2.16	336.96	0.81961	276.176	17.9	49.4355	39.5484	7.90968	1.97742
Xiguan Street	Lianhu District	748	154	108.904	34.2519	2.16	332.64	0.81961	272.635	17.9	48.8017	39.0413	7.80827	1.95207
Xiguan Street	Lianhu District	749	2442	108.919	34.2618	2.16	5274.72	0.81961	4323.21	17.9	773.855	619.084	123.817	30.9542
Xiguan Street	Lianhu District	750	398	108.93	34.2671	2.16	859.68	0.81961	704.602	17.9	126.124	100.899	20.1798	5.04495
Xiguan Street	Lianhu District	751	240	108.917	34.2536	2.16	518.4	0.81961	424.886	17.9	76.0546	60.8437	12.1687	3.04218
Xiguan Street	Lianhu District	752	171	108.915	34.2534	2.16	369.36	0.81961	302.731	17.9	54.1889	43.3511	8.67022	2.16756
Xiguan Street	Lianhu District	753	192	108.927	34.2649	2.16	414.72	0.81961	339.909	17.9	60.8437	48.6749	9.73499	2.43375
Xiguan Street	Lianhu District	754	368	108.929	34.256	2.16	794.88	0.81961	651.492	17.9	116.617	93.2936	18.6587	4.66468
Xiguan Street	Lianhu District	755	537	108.929	34.2554	2.16	1159.92	0.81961	950.682	17.9	170.172	136.138	27.2275	6.80688
Xiguan Street	Lianhu District	756	842	108.923	34.26	2.16	1818.72	0.81961	1490.64	17.9	266.825	213.46	42.692	10.673
Xiguan Street	Lianhu District	757	1617	108.92	34.2647	2.16	3492.72	0.81961	2862.67	17.9	512.418	409.934	81.9868	20.4967
Xiguan Street	Lianhu District	758	930	108.922	34.2541	2.16	2008.8	0.81961	1646.43	17.9	294.711	235.769	47.1538	11.7885
Xiguan Street	Lianhu District	759	2288	108.926	34.2568	2.16	4942.08	0.81961	4050.58	17.9	725.054	580.043	116.009	29.0021
Xiguan Street	Lianhu District	760	127	108.92	34.2598	2.16	274.32	0.81961	224.835	17.9	40.2455	32.1964	6.43929	1.60982
Xiguan Street	Lianhu District	761	288	108.921	34.2569	2.16	622.08	0.81961	509.863	17.9	91.2655	73.0124	14.6025	3.65062
Xiguan Street	Lianhu District	762	78	108.907	34.25	2.16	168.48	0.81961	138.088	17.9	24.7177	19.7742	3.95484	0.988709
Zaoyuan Street	Lianhu District	763	627	108.886	34.2898	2.16	1354.32	1.08353	1467.45	19.53	286.593	229.274	45.8548	11.4637
Zaoyuan Street	Lianhu District	764	60	108.875	34.2715	2.16	129.6	1.08353	140.426	14.85	20.8532	16.6826	3.33651	0.834128
Zaoyuan Street	Lianhu District	765	482	108.869	34.2842	2.16	1041.12	1.08353	1128.09	14.85	167.521	134.017	26.8033	6.70083
Zaoyuan Street	Lianhu District	766	114	108.875	34.2647	2.16	246.24	1.08353	266.809	14.85	39.6211	31.6969	6.33937	1.58484
Zaoyuan Street	Lianhu District	767	2099	108.867	34.2668	2.16	4533.84	1.08353	4912.56	14.85	729.515	583.612	116.722	29.1806
Zaoyuan Street	Lianhu District	768	4225	108.871	34.2801	2.16	9126	1.08353	9888.3	14.85	1468.41	1174.73	234.946	58.7365
Zaoyuan Street	Lianhu District	769	2441	108.869	34.2684	2.16	5272.56	1.08353	5712.98	14.85	848.378	678.702	135.74	33.9351
Zaoyuan Street	Lianhu District	770	808	108.882	34.2836	2.16	1745.28	1.08353	1891.06	14.85	280.823	224.659	44.9317	11.2329
Zaoyuan Street	Lianhu District	771	358	108.871	34.2827	2.16	773.28	1.08353	837.873	14.85	124.424	99.5393	19.9079	4.97696
Zaoyuan Street	Lianhu District	772	451	108.872	34.2802	2.16	974.16	1.08353	1055.53	14.85	156.747	125.397	25.0795	6.26986
Zaoyuan Street	Lianhu District	773	62	108.881	34.2753	2.16	133.92	1.08353	145.106	14.85	21.5483	17.2386	3.44773	0.861932
Zaoyuan Street	Lianhu District	774	3422	108.877	34.2752	2.16	7391.52	1.08353	8008.94	14.85	1189.33	951.462	190.292	47.5731
Zaoyuan Street	Lianhu District	775	1524	108.878	34.2858	2.16	3291.84	1.08353	3566.81	14.85	529.671	423.737	84.7474	21.1869
Zaoyuan Street	Lianhu District	776	400	108.877	34.264	2.16	864	1.08353	936.171	14.85	139.021	111.217	22.2434	5.56085
Zaoyuan Street	Lianhu District	777	5760	108.875	34.264	2.16	12441.6	1.08353	13480.9	14.85	2001.91	1601.53	320.305	80.0763
Zaoyuan Street	Lianhu District	778	82	108.87	34.2863	2.16	177.12	1.08353	191.915	14.85	28.4994	22.7995	4.5599	1.13998
Zaoyuan Street	Lianhu District	779	1352	108.871	34.2807	2.16	2920.32	1.08353	3164.26	14.85	469.892	375.914	75.1828	18.7957
Zaoyuan Street	Lianhu District	780	1293	108.877	34.268	2.16	2792.88	1.08353	3026.17	14.85	449.387	359.509	71.9018	17.9755
Zaoyuan Street	Lianhu District	781	257	108.865	34.2654	2.38	611.66	1.08353	662.753	14.85	98.4188	78.735	15.747	3.93675
Zaoyuan Street	Lianhu District	782	523	108.867	34.2616	2.16	1129.68	1.08353	1224.04	14.85	181.77	145.416	29.0833	7.27082
Zaoyuan Street	Lianhu District	783	548	108.876	34.2642	2.16	1183.68	1.08353	1282.55	14.85	190.459	152.367	30.4735	7.61837
Zaoyuan Street	Lianhu District	784	4	108.871	34.2952	2.38	9.52	1.08353	10.3152	14.85	1.53181	1.22545	0.24509	0.0612724
Zaoyuan Street	Lianhu District	785	39	108.867	34.2722	2.16	84.24	1.08353	91.2767	14.85	13.5546	10.8437	2.16873	0.542183
Zaoyuan Street	Lianhu District	786	427	108.867	34.2865	2.16	922.32	1.08353	999.362	14.85	148.405	118.724	23.7448	5.93621
Zaoyuan Street	Lianhu District	787	4	108.878	34.2646	2.16	8.64	1.08353	9.36171	14.85	1.39021	1.11217	0.222434	0.0556085
Zaoyuan Street	Lianhu District	788	544	108.875	34.2768	2.16	1175.04	1.08353	1273.19	14.85	189.069	151.255	30.251	7.56276
Zaoyuan Street	Lianhu District	789	896	108.872	34.2903	2.16	1935.36	1.08353	2097.02	14.85	311.408	249.126	49.8253	12.4563
Zaoyuan Street	Lianhu District	790	820	108.875	34.2893	2.16	1771.2	1.08353	1919.15	14.85	284.994	227.995	45.599	11.3998
Zaoyuan Street	Lianhu District	791	63	108.864	34.2895	2.16	136.08	1.08353	147.447	14.85	21.8959	17.5167	3.50334	0.875835
Zaoyuan Street	Lianhu District	792	6	108.868	34.2645	2.16	12.96	1.08353	14.0426	14.85	2.08532	1.66826	0.333651	0.0834128
Zaoyuan Street	Lianhu District	793	87	108.87	34.2635	2.16	187.92	1.08353	203.617	14.85	30.2371	24.1897	4.83794	1.20949
Zaoyuan Street	Lianhu District	794	382	108.887	34.2858	2.16	825.12	1.08353	894.043	14.85	132.765	106.212	21.2425	5.31062
Zaoyuan Street	Lianhu District	795	933	108.882	34.2779	2.16	2015.28	1.08353	2183.62	14.85	324.267	259.414	51.8828	12.9707
Zaoyuan Street	Lianhu District	796	2286	108.884	34.276	2.16	4937.76	1.08353	5350.22	14.85	794.507	635.606	127.121	31.7803
Zaoyuan Street	Lianhu District	797	926	108.87	34.2853	2.16	2000.16	1.08353	2167.24	14.85	321.834	257.468	51.4935	12.8734
Zaoyuan Street	Lianhu District	798	73	108.87	34.2873	2.16	157.68	1.08353	170.851	14.85	25.3714	20.2971	4.05942	1.01486
Zaoyuan Street	Lianhu District	799	1223	108.886	34.2774	2.16	2641.68	1.08353	2862.34	14.85	425.058	340.046	68.0092	17.0023
Zaoyuan Street	Lianhu District	800	7238	108.871	34.2603	2.16	15634.1	1.08353	16940	14.85	2515.59	2012.47	402.495	100.624
Zaoyuan Street	Lianhu District	801	1373	108.864	34.2886	2.16	2965.68	1.08353	3213.41	14.85	477.191	381.753	76.3505	19.0876
Zaoyuan Street	Lianhu District	802	8362	108.869	34.2919	2.16	18061.9	1.08353	19570.7	14.85	2906.24	2324.99	464.999	116.25
Zaoyuan Street	Lianhu District	803	82	108.879	34.2855	2.16	177.12	1.08353	191.915	14.85	28.4994	22.7995	4.5599	1.13998
Zaoyuan Street	Lianhu District	804	240	108.881	34.2858	2.16	518.4	1.08353	561.702	14.85	83.4128	66.7303	13.3461	3.33651
Zaoyuan Street	Lianhu District	805	112	108.884	34.2752	2.16	241.92	1.08353	262.128	14.85	38.926	31.1408	6.22816	1.55704
Zaoyuan Street	Lianhu District	806	244	108.882	34.2774	2.16	527.04	1.08353	571.064	14.85	84.803	67.8424	13.5685	3.39212
Zaoyuan Street	Lianhu District	807	45	108.875	34.2692	2.16	97.2	1.08353	105.319	14.85	15.6399	12.5119	2.50238	0.625596
Zaoyuan Street	Lianhu District	808	93	108.876	34.2696	2.16	200.88	1.08353	217.66	14.85	32.3225	25.858	5.17159	1.2929
Zaoyuan Street	Lianhu District	809	4	108.877	34.2932	2.38	9.52	1.08353	10.3152	14.85	1.53181	1.22545	0.24509	0.0612724
Zaoyuan Street	Lianhu District	810	694	108.869	34.2639	2.16	1499.04	1.08353	1624.26	14.85	241.202	192.962	38.5923	9.64808
Zaoyuan Street	Lianhu District	811	172	108.875	34.2649	2.16	371.52	1.08353	402.553	14.85	59.7792	47.8233	9.56467	2.39117
Zaoyuan Street	Lianhu District	812	889	108.879	34.2636	2.16	1920.24	1.08353	2080.64	14.85	308.975	247.18	49.436	12.359
Zaoyuan Street	Lianhu District	813	1448	108.884	34.2804	2.16	3127.68	1.08353	3388.94	14.85	503.257	402.606	80.5212	20.1303
Zaoyuan Street	Lianhu District	814	91	108.879	34.2617	2.16	196.56	1.08353	212.979	14.85	31.6274	25.3019	5.06038	1.26509
Zaoyuan Street	Lianhu District	815	785	108.873	34.2652	2.16	1695.6	1.08353	1837.24	14.85	272.829	218.264	43.6527	10.9132
Zaoyuan Street	Lianhu District	816	199	108.877	34.2833	2.16	429.84	1.08353	465.745	14.85	69.1631	55.3305	11.0661	2.76653
Zaoyuan Street	Lianhu District	817	2684	108.878	34.2702	2.16	5797.44	1.08353	6281.71	14.85	932.833	746.267	149.253	37.3133
Zaoyuan Street	Lianhu District	818	4288	108.877	34.2668	2.16	9262.08	1.08353	10035.8	14.85	1490.31	1192.25	238.449	59.6124
Zaoyuan Street	Lianhu District	819	1423	108.876	34.2843	2.16	3073.68	1.08353	3330.43	14.85	494.568	395.655	79.131	19.7827
Zaoyuan Street	Lianhu District	820	434	108.877	34.2817	2.16	937.44	1.08353	1015.75	14.85	150.838	120.671	24.1341	6.03353
Zaoyuan Street	Lianhu District	821	3	108.876	34.2725	2.16	6.48	1.08353	7.02128	14.85	1.04266	0.834128	0.166826	0.0417064
Zaoyuan Street	Lianhu District	822	614	108.871	34.2658	2.16	1326.24	1.08353	1437.02	14.85	213.398	170.718	34.1436	8.53591
Zaoyuan Street	Lianhu District	823	1174	108.883	34.2791	2.16	2535.84	1.08353	2747.66	14.85	408.028	326.422	65.2844	16.3211
Zaoyuan Street	Lianhu District	824	49	108.873	34.2748	2.3	112.7	1.08353	122.114	14.85	18.1339	14.5071	2.90143	0.725357
Zaoyuan Street	Lianhu District	825	2201	108.874	34.262	2.16	4754.16	1.08353	5151.28	14.85	764.965	611.972	122.394	30.5986
