# Supplementary material for: Equity in walking access to community home care facility resources for elderly with different mobility: A case study of Lianhu District, Xi’an
Source: PLoS One. 2022 Dec 14;17(12):e0277310. doi: 10.1371/journal.pone.0277310 (PMC9750010; doi:10.1371/journal.pone.0277310)
Supplement: S2 File — (ZIP) [file pone.0277310.s002.zip]

Archive with 5 entries (4 files):
- Equity analysis data/Accessibility values.xls
- Equity analysis data/Coverage Data.xls
- Equity analysis data/Gini coefficient.xlsx
- Equity analysis data/Location entropy.xlsx
- Equity analysis data/
