# Supplementary material for: Equity in walking access to community home care facility resources for elderly with different mobility: A case study of Lianhu District, Xi’an
Source: PLoS One. 2022 Dec 14;17(12):e0277310. doi: 10.1371/journal.pone.0277310 (PMC9750010; doi:10.1371/journal.pone.0277310)
Supplement: S2 File — (ZIP) [file pone.0277310.s002.zip › Equity analysis data/Accessibility values.xls]

## Sheet: 可达性汇总
Street	District	S	community No.	Accessibility value of elderly with severe mobility restriction	Accessibility value of elderly with mild mobility restriction	Accessibility value of elderly with normal mobility
Beiguan Street	Lianhu District	1.72834e+06	1	0.107808	0.0840362	0.104119
Beiguan Street	Lianhu District	1.72834e+06	2	0.10734	0.155256	0.338279
Beiguan Street	Lianhu District	1.72834e+06	3	0.0711274	0.12383	0.201244
Beiguan Street	Lianhu District	1.72834e+06	4	0.0715667	0.0468907	0.194239
Beiguan Street	Lianhu District	1.72834e+06	5	0.111887	0.182793	0.211802
Beiguan Street	Lianhu District	1.72834e+06	6	0.0172981	0.0543152	0.177017
Beiguan Street	Lianhu District	1.72834e+06	7	0.00785081	0.118623	0.187544
Beiguan Street	Lianhu District	1.72834e+06	8	0.143781	0.113208	0.230592
Beiguan Street	Lianhu District	1.72834e+06	9	0.115194	0.0559997	0.104012
Beiguan Street	Lianhu District	1.72834e+06	10	0.433049	0.13861	0.51771
Beiguan Street	Lianhu District	1.72834e+06	11	0.110006	0.262839	0.355368
Beiguan Street	Lianhu District	1.72834e+06	12	0	0.0141792	0.127429
Beiguan Street	Lianhu District	1.72834e+06	13	0	0.0614601	0.159005
Beiguan Street	Lianhu District	1.72834e+06	14	0.0396185	0.0326715	0.140554
Beiguan Street	Lianhu District	1.72834e+06	15	0.128193	0.18231	0.288259
Beiguan Street	Lianhu District	1.72834e+06	16	0.0142767	0.0337443	0.167069
Beiguan Street	Lianhu District	1.72834e+06	17	0.0508186	0.0700996	0.0926968
Beiguan Street	Lianhu District	1.72834e+06	18	0.0589354	0.0570639	0.201011
Beiguan Street	Lianhu District	1.72834e+06	19	0.0187432	0.0545863	0.0734147
Beiguan Street	Lianhu District	1.72834e+06	20	0.175487	0.389812	0.427424
Beiguan Street	Lianhu District	1.72834e+06	21	0.122296	0.0679923	0.109699
Beiguan Street	Lianhu District	1.72834e+06	22	0	0.0363106	0.158724
Beiguan Street	Lianhu District	1.72834e+06	23	0	0.0348693	0.151197
Beiguan Street	Lianhu District	1.72834e+06	24	0.18238	0.324093	0.414526
Beiguan Street	Lianhu District	1.72834e+06	25	0	0.0156133	0.125912
Beiguan Street	Lianhu District	1.72834e+06	26	0.00796886	0.0287596	0.127892
Beiguan Street	Lianhu District	1.72834e+06	27	0.338552	0.276219	0.360635
Beiguan Street	Lianhu District	1.72834e+06	28	0.570582	0.417326	0.405975
Beiguan Street	Lianhu District	1.72834e+06	29	0.0460106	0.0308608	0.110109
Beiguan Street	Lianhu District	1.72834e+06	30	0.512776	0.425385	0.406152
Beiguan Street	Lianhu District	1.72834e+06	31	0.0459747	0.0415092	0.0830851
Beiguan Street	Lianhu District	1.72834e+06	32	0	0.0245702	0.252113
Beiguan Street	Lianhu District	1.72834e+06	33	0.0281392	0.0343219	0.0854553
Beiguan Street	Lianhu District	1.72834e+06	34	0.0310854	0.0586673	0.135899
Beiguan Street	Lianhu District	1.72834e+06	35	0.145011	0.206284	0.256902
Beiguan Street	Lianhu District	1.72834e+06	36	0.347937	0.282203	0.28396
Beiguan Street	Lianhu District	1.72834e+06	37	0.138997	0.206825	0.208021
Beiguan Street	Lianhu District	1.72834e+06	38	0.0614228	0.0818979	0.15416
Beiguan Street	Lianhu District	1.72834e+06	39	0.111313	0.197003	0.206892
Beiguan Street	Lianhu District	1.72834e+06	40	0.0431454	0.0380129	0.095372
Beiguan Street	Lianhu District	1.72834e+06	41	0.0977425	0.203108	0.192813
Beiguan Street	Lianhu District	1.72834e+06	42	0.124847	0.170847	0.299361
Beiguan Street	Lianhu District	1.72834e+06	43	0.117586	0.0564954	0.114553
Beiguan Street	Lianhu District	1.72834e+06	44	0	0.0363285	0.157826
Beiguan Street	Lianhu District	1.72834e+06	45	0.0467611	0.06708	0.0892636
Beiguan Street	Lianhu District	1.72834e+06	46	0	0.0335525	0.11346
Beiguan Street	Lianhu District	1.72834e+06	47	0	0.0424704	0.274001
Beiguan Street	Lianhu District	1.72834e+06	48	0.0459203	0.0308339	0.106308
Beiguan Street	Lianhu District	1.72834e+06	49	0.0303127	0.0752581	0.303675
Beiguan Street	Lianhu District	1.72834e+06	50	0	0.0083611	0.0675831
Beiguan Street	Lianhu District	1.72834e+06	51	0.203243	0.312231	0.41125
Beiguan Street	Lianhu District	1.72834e+06	52	0.00205587	0.0490685	0.14194
Beiguan Street	Lianhu District	1.72834e+06	53	0	0	0.0488772
Beiguan Street	Lianhu District	1.72834e+06	54	0	0.00796725	0.065223
Beiguan Street	Lianhu District	1.72834e+06	55	0.108915	0.0546802	0.157629
Beiguan Street	Lianhu District	1.72834e+06	56	0.116736	0.0869882	0.136027
Beiguan Street	Lianhu District	1.72834e+06	57	0.112561	0.0554268	0.099394
Beiguan Street	Lianhu District	1.72834e+06	58	0.118537	0.056681	0.120927
Beiguan Street	Lianhu District	1.72834e+06	59	0.0635289	0.0529593	0.0890987
Beiyuanmen Street	Lianhu District	3.07388e+06	60	0.0285659	0.0372614	0.128089
Beiyuanmen Street	Lianhu District	3.07388e+06	61	0.0107449	0.0225412	0.0934373
Beiyuanmen Street	Lianhu District	3.07388e+06	62	0.0380942	0.333461	0.617713
Beiyuanmen Street	Lianhu District	3.07388e+06	63	0.0269846	0.0247515	0.0483709
Beiyuanmen Street	Lianhu District	3.07388e+06	64	0.00734861	0.025357	0.111906
Beiyuanmen Street	Lianhu District	3.07388e+06	65	0.0212537	0.0182241	0.0633945
Beiyuanmen Street	Lianhu District	3.07388e+06	66	0.0459697	0.161757	0.517685
Beiyuanmen Street	Lianhu District	3.07388e+06	67	0.00820921	0.0258899	0.112368
Beiyuanmen Street	Lianhu District	3.07388e+06	68	0	0.0134764	0.0880089
Beiyuanmen Street	Lianhu District	3.07388e+06	69	0.0233807	0.0189114	0.0419496
Beiyuanmen Street	Lianhu District	3.07388e+06	70	0.0605489	0.0721814	0.168894
Beiyuanmen Street	Lianhu District	3.07388e+06	71	0.824837	0.0524088	0.0672042
Beiyuanmen Street	Lianhu District	3.07388e+06	72	0	0.0224862	0.116979
Beiyuanmen Street	Lianhu District	3.07388e+06	73	0.188716	0.527178	0.746073
Beiyuanmen Street	Lianhu District	3.07388e+06	74	0.0578905	0.266962	0.641933
Beiyuanmen Street	Lianhu District	3.07388e+06	75	0.00380618	0.02528	0.113008
Beiyuanmen Street	Lianhu District	3.07388e+06	76	0.0156633	0.0245013	0.141084
Beiyuanmen Street	Lianhu District	3.07388e+06	77	0.0458046	0.0807108	0.210287
Beiyuanmen Street	Lianhu District	3.07388e+06	78	0.0568406	0.0715966	0.127723
Beiyuanmen Street	Lianhu District	3.07388e+06	79	0	0.0747305	0.302879
Beiyuanmen Street	Lianhu District	3.07388e+06	80	0.0920501	0.124905	0.137536
Beiyuanmen Street	Lianhu District	3.07388e+06	81	0	0.0284819	0.100316
Beiyuanmen Street	Lianhu District	3.07388e+06	82	0.183423	0.209186	0.621024
Beiyuanmen Street	Lianhu District	3.07388e+06	83	0.174158	0.151862	0.147686
Beiyuanmen Street	Lianhu District	3.07388e+06	84	0.0553887	0.340151	0.714564
Beiyuanmen Street	Lianhu District	3.07388e+06	85	0.948848	0.0968486	0.120395
Beiyuanmen Street	Lianhu District	3.07388e+06	86	0.05774	0.0567302	0.09521
Beiyuanmen Street	Lianhu District	3.07388e+06	87	0.086304	0.179155	0.399648
Beiyuanmen Street	Lianhu District	3.07388e+06	88	0.0875994	0.124639	0.483849
Beiyuanmen Street	Lianhu District	3.07388e+06	89	0.146035	0.0874664	0.287842
Beiyuanmen Street	Lianhu District	3.07388e+06	90	0.128858	0.0839624	0.241104
Beiyuanmen Street	Lianhu District	3.07388e+06	91	0.00625721	0.0176666	0.0498507
Beiyuanmen Street	Lianhu District	3.07388e+06	92	0.0147698	0.0209797	0.108506
Beiyuanmen Street	Lianhu District	3.07388e+06	93	0	0.00315235	0.0579254
Beiyuanmen Street	Lianhu District	3.07388e+06	94	0.0123391	0.0148302	0.093358
Beiyuanmen Street	Lianhu District	3.07388e+06	95	0	0.0094272	0.0605593
Beiyuanmen Street	Lianhu District	3.07388e+06	96	0.00507766	0.0258119	0.0759427
Beiyuanmen Street	Lianhu District	3.07388e+06	97	0	0.00601786	0.0633223
Beiyuanmen Street	Lianhu District	3.07388e+06	98	0.0213154	0.0182441	0.0412516
Beiyuanmen Street	Lianhu District	3.07388e+06	99	0.142052	0.0481193	0.0991278
Beiyuanmen Street	Lianhu District	3.07388e+06	100	0.0233637	0.018906	0.0419441
Beiyuanmen Street	Lianhu District	3.07388e+06	101	0.24218	0.263303	0.66484
Beiyuanmen Street	Lianhu District	3.07388e+06	102	0.0560096	0.500573	0.772122
Beiyuanmen Street	Lianhu District	3.07388e+06	103	0.129837	0.190151	0.578843
Beiyuanmen Street	Lianhu District	3.07388e+06	104	0.0136595	0.0397797	0.0694594
Beiyuanmen Street	Lianhu District	3.07388e+06	105	0.134239	0.11137	0.177558
Beiyuanmen Street	Lianhu District	3.07388e+06	106	0.0975079	0.0995051	0.499389
Beiyuanmen Street	Lianhu District	3.07388e+06	107	0.0171686	0.0314541	0.0897665
Beiyuanmen Street	Lianhu District	3.07388e+06	108	0	0.0127392	0.0616375
Beiyuanmen Street	Lianhu District	3.07388e+06	109	0.0154585	0.0204905	0.0681128
Beiyuanmen Street	Lianhu District	3.07388e+06	110	0.0196208	0.0176964	0.0476895
Beiyuanmen Street	Lianhu District	3.07388e+06	111	0	0.0105689	0.111464
Beiyuanmen Street	Lianhu District	3.07388e+06	112	0	0.0173848	0.0640395
Beiyuanmen Street	Lianhu District	3.07388e+06	113	0	0.0160204	0.0626867
Beiyuanmen Street	Lianhu District	3.07388e+06	114	0.163579	0.155122	0.140633
Beiyuanmen Street	Lianhu District	3.07388e+06	115	0	0.0147685	0.0576055
Beiyuanmen Street	Lianhu District	3.07388e+06	116	0.0233383	0.0188977	0.039446
Beiyuanmen Street	Lianhu District	3.07388e+06	117	0.0120639	0.0228442	0.0455318
Beiyuanmen Street	Lianhu District	3.07388e+06	118	0.224939	0.224324	0.655875
Beiyuanmen Street	Lianhu District	3.07388e+06	119	0	0.115151	0.387635
Beiyuanmen Street	Lianhu District	3.07388e+06	120	0.0245709	0.0363989	0.124048
Beiyuanmen Street	Lianhu District	3.07388e+06	121	0	0.0305033	0.10546
Beiyuanmen Street	Lianhu District	3.07388e+06	122	0	0.00847463	0.0486824
Beiyuanmen Street	Lianhu District	3.07388e+06	123	0.0229128	0.0426921	0.0702823
Beiyuanmen Street	Lianhu District	3.07388e+06	124	3.91424	1.29305	0.868764
Beiyuanmen Street	Lianhu District	3.07388e+06	125	0.0169045	0.0365853	0.0704312
Beiyuanmen Street	Lianhu District	3.07388e+06	126	0.00787285	0.0254502	0.120091
Beiyuanmen Street	Lianhu District	3.07388e+06	127	0.0106498	0.0227133	0.0536336
Beiyuanmen Street	Lianhu District	3.07388e+06	128	0.0221249	0.0351648	0.109153
Beiyuanmen Street	Lianhu District	3.07388e+06	129	0.0643507	0.108616	0.361313
Beiyuanmen Street	Lianhu District	3.07388e+06	130	0.0134664	0.0226484	0.0455501
Beiyuanmen Street	Lianhu District	3.07388e+06	131	0.0697543	0.0514911	0.137521
Beiyuanmen Street	Lianhu District	3.07388e+06	132	0.0123112	0.0317775	0.0730034
Beiyuanmen Street	Lianhu District	3.07388e+06	133	0.0286895	0.777973	0.689039
Beiyuanmen Street	Lianhu District	3.07388e+06	134	0.599048	0.0844879	0.0952575
Beiyuanmen Street	Lianhu District	3.07388e+06	135	0.0358212	0.252466	0.581746
Beiyuanmen Street	Lianhu District	3.07388e+06	136	0.308526	0.257615	0.65585
Beiyuanmen Street	Lianhu District	3.07388e+06	137	0.0387099	0.0656137	0.197579
Beiyuanmen Street	Lianhu District	3.07388e+06	138	0.389103	0.590475	0.737609
Beiyuanmen Street	Lianhu District	3.07388e+06	139	0.389461	0.590692	0.73767
Beiyuanmen Street	Lianhu District	3.07388e+06	140	0.011182	0.0221043	0.0722536
Beiyuanmen Street	Lianhu District	3.07388e+06	141	0.0103948	0.0223344	0.0729304
Beiyuanmen Street	Lianhu District	3.07388e+06	142	0.0975737	0.0704241	0.169844
Beiyuanmen Street	Lianhu District	3.07388e+06	143	0.154214	0.1438	0.204848
Beiyuanmen Street	Lianhu District	3.07388e+06	144	0.158533	0.187744	0.4184
Beiyuanmen Street	Lianhu District	3.07388e+06	145	0.0161999	0.0221094	0.0463786
Beiyuanmen Street	Lianhu District	3.07388e+06	146	0	0.00698011	0.0610554
Beiyuanmen Street	Lianhu District	3.07388e+06	147	1.0298	0.65662	0.717995
Beiyuanmen Street	Lianhu District	3.07388e+06	148	0.104688	0.0775354	0.213643
Beiyuanmen Street	Lianhu District	3.07388e+06	149	0.0372792	0.0521366	0.0784006
Beiyuanmen Street	Lianhu District	3.07388e+06	150	0.0307013	0.0501926	0.0755555
Beiyuanmen Street	Lianhu District	3.07388e+06	151	0.144904	0.0865609	0.274599
Beiyuanmen Street	Lianhu District	3.07388e+06	152	0.0617537	0.0702031	0.425172
Beiyuanmen Street	Lianhu District	3.07388e+06	153	0	0.0302427	0.104806
Beiyuanmen Street	Lianhu District	3.07388e+06	154	0	0.00662999	0.0347065
Beiyuanmen Street	Lianhu District	3.07388e+06	155	0.0255462	0.0249061	0.0828187
Beiyuanmen Street	Lianhu District	3.07388e+06	156	0.0270724	0.02167	0.0543499
Beiyuanmen Street	Lianhu District	3.07388e+06	157	0.00389412	0.0661427	0.170095
Beiyuanmen Street	Lianhu District	3.07388e+06	158	0.025043	0.0214559	0.0619973
Beiyuanmen Street	Lianhu District	3.07388e+06	159	0.0161961	0.0526586	0.0923413
Beiyuanmen Street	Lianhu District	3.07388e+06	160	0.0421072	0.0535647	0.0819087
Beiyuanmen Street	Lianhu District	3.07388e+06	161	3.28442	1.27935	0.875438
Beiyuanmen Street	Lianhu District	3.07388e+06	162	0.0220657	0.0334947	0.10647
Beiyuanmen Street	Lianhu District	3.07388e+06	163	0.0234441	0.049592	0.0811865
Beiyuanmen Street	Lianhu District	3.07388e+06	164	0.309487	0.25751	0.654273
Beiyuanmen Street	Lianhu District	3.07388e+06	165	0.0130156	0.0217202	0.101315
Beiyuanmen Street	Lianhu District	3.07388e+06	166	0.0939706	0.166609	0.226735
Beiyuanmen Street	Lianhu District	3.07388e+06	167	2.51544	1.16369	0.788879
Beiyuanmen Street	Lianhu District	3.07388e+06	168	1.59765	1.05404	0.754705
Beiyuanmen Street	Lianhu District	3.07388e+06	169	0	0.00965537	0.0281709
Hongmiaopo Street	Lianhu District	7.81745e+06	170	0.0968395	0.0400167	0.0767964
Hongmiaopo Street	Lianhu District	7.81745e+06	171	0	0.0222145	0.0755472
Hongmiaopo Street	Lianhu District	7.81745e+06	172	0.171778	0.188169	0.114752
Hongmiaopo Street	Lianhu District	7.81745e+06	173	0	0	0.0431213
Hongmiaopo Street	Lianhu District	7.81745e+06	174	0.00709864	0.0919595	0.21307
Hongmiaopo Street	Lianhu District	7.81745e+06	175	0	0.0315133	0.077158
Hongmiaopo Street	Lianhu District	7.81745e+06	176	0	0	0.0265901
Hongmiaopo Street	Lianhu District	7.81745e+06	177	0	0.0113955	0.608347
Hongmiaopo Street	Lianhu District	7.81745e+06	178	0.0663218	0.0461396	0.0447218
Hongmiaopo Street	Lianhu District	7.81745e+06	179	0	0	0.0652752
Hongmiaopo Street	Lianhu District	7.81745e+06	180	0	0	0.149219
Hongmiaopo Street	Lianhu District	7.81745e+06	181	0.0215603	0.0354024	0.0858755
Hongmiaopo Street	Lianhu District	7.81745e+06	182	0.0279671	0.0462877	0.0770181
Hongmiaopo Street	Lianhu District	7.81745e+06	183	0	0.016126	0.0537926
Hongmiaopo Street	Lianhu District	7.81745e+06	184	0.0442762	0.0517236	0.0714864
Hongmiaopo Street	Lianhu District	7.81745e+06	185	0	0	0.0696305
Hongmiaopo Street	Lianhu District	7.81745e+06	186	0	0	0.0687127
Hongmiaopo Street	Lianhu District	7.81745e+06	187	0.777457	0.47321	0.410683
Hongmiaopo Street	Lianhu District	7.81745e+06	188	0.158868	0.187216	0.114655
Hongmiaopo Street	Lianhu District	7.81745e+06	189	0.128014	0.16679	0.108838
Hongmiaopo Street	Lianhu District	7.81745e+06	190	0	0	0
Hongmiaopo Street	Lianhu District	7.81745e+06	191	0	0	0.0238186
Hongmiaopo Street	Lianhu District	7.81745e+06	192	0	0.0218855	0.0742276
Hongmiaopo Street	Lianhu District	7.81745e+06	193	0.0668981	0.071057	0.0986859
Hongmiaopo Street	Lianhu District	7.81745e+06	194	0	0.00213872	0.0467511
Hongmiaopo Street	Lianhu District	7.81745e+06	195	0	0.0387736	0.0703889
Hongmiaopo Street	Lianhu District	7.81745e+06	196	0.0166694	0.0410235	0.0747241
Hongmiaopo Street	Lianhu District	7.81745e+06	197	0.0510848	0.0953481	0.121288
Hongmiaopo Street	Lianhu District	7.81745e+06	198	0	0.0194166	0.0401666
Hongmiaopo Street	Lianhu District	7.81745e+06	199	0.0372496	0.102518	0.125719
Hongmiaopo Street	Lianhu District	7.81745e+06	200	0.37754	0.0511055	0.0679526
Hongmiaopo Street	Lianhu District	7.81745e+06	201	0	0.00210345	0.0745854
Hongmiaopo Street	Lianhu District	7.81745e+06	202	0	0	0.0486066
Hongmiaopo Street	Lianhu District	7.81745e+06	203	0	0	0
Hongmiaopo Street	Lianhu District	7.81745e+06	204	0	0.0325238	0.0486374
Hongmiaopo Street	Lianhu District	7.81745e+06	205	0.0845091	0.0617853	0.088868
Hongmiaopo Street	Lianhu District	7.81745e+06	206	0.0311101	0.0356565	0.508625
Hongmiaopo Street	Lianhu District	7.81745e+06	207	0.485939	0.192155	0.597547
Hongmiaopo Street	Lianhu District	7.81745e+06	208	0	0.254599	0.590216
Hongmiaopo Street	Lianhu District	7.81745e+06	209	0.116963	0.0464942	0.0617814
Hongmiaopo Street	Lianhu District	7.81745e+06	210	0.707033	0.85219	0.749305
Hongmiaopo Street	Lianhu District	7.81745e+06	211	0.0375213	0.0420708	0.277106
Hongmiaopo Street	Lianhu District	7.81745e+06	212	0	0	0.0141032
Hongmiaopo Street	Lianhu District	7.81745e+06	213	0	0.00403934	0.517838
Hongmiaopo Street	Lianhu District	7.81745e+06	214	0	0	0.0240086
Hongmiaopo Street	Lianhu District	7.81745e+06	215	0.0161533	0.0286498	0.049988
Hongmiaopo Street	Lianhu District	7.81745e+06	216	0.0478268	0.0481544	0.0590502
Hongmiaopo Street	Lianhu District	7.81745e+06	217	0.255467	0.376051	0.810881
Hongmiaopo Street	Lianhu District	7.81745e+06	218	0	0.364637	1.05982
Hongmiaopo Street	Lianhu District	7.81745e+06	219	0.00264798	0.0229365	0.108911
Hongmiaopo Street	Lianhu District	7.81745e+06	220	0	0	0.0107412
Hongmiaopo Street	Lianhu District	7.81745e+06	221	0.0296701	0.0398078	0.0759426
Hongmiaopo Street	Lianhu District	7.81745e+06	222	0	0	0.0281989
Hongmiaopo Street	Lianhu District	7.81745e+06	223	0.0842077	0.0521125	0.218992
Hongmiaopo Street	Lianhu District	7.81745e+06	224	0	0.0511358	0.131916
Hongmiaopo Street	Lianhu District	7.81745e+06	225	0	0.307711	0.665739
Hongmiaopo Street	Lianhu District	7.81745e+06	226	0.135093	0.180579	0.113322
Hongmiaopo Street	Lianhu District	7.81745e+06	227	0.0961862	0.131887	0.089842
Hongmiaopo Street	Lianhu District	7.81745e+06	228	0.0854918	0.0498229	0.0576863
Hongmiaopo Street	Lianhu District	7.81745e+06	229	0.0253118	0.0352535	0.0521793
Hongmiaopo Street	Lianhu District	7.81745e+06	230	0.0694897	0.0382133	0.0758419
Hongmiaopo Street	Lianhu District	7.81745e+06	231	0.0375896	0.0414484	0.0548623
Hongmiaopo Street	Lianhu District	7.81745e+06	232	0	0.167919	0.568363
Hongmiaopo Street	Lianhu District	7.81745e+06	233	0	0.0116062	0.0567432
Hongmiaopo Street	Lianhu District	7.81745e+06	234	0.101665	0.0763698	0.0812693
Hongmiaopo Street	Lianhu District	7.81745e+06	235	0.0655403	0.0727929	0.102869
Hongmiaopo Street	Lianhu District	7.81745e+06	236	0.055516	0.0527754	0.140444
Hongmiaopo Street	Lianhu District	7.81745e+06	237	0	0.0115633	0.0345678
Hongmiaopo Street	Lianhu District	7.81745e+06	238	0	0.046189	0.0850252
Hongmiaopo Street	Lianhu District	7.81745e+06	239	0.0517618	0.0367007	0.0777901
Hongmiaopo Street	Lianhu District	7.81745e+06	240	0.04703	0.044116	0.253433
Hongmiaopo Street	Lianhu District	7.81745e+06	241	0.0492284	0.0184193	0.580058
Hongmiaopo Street	Lianhu District	7.81745e+06	242	0.103028	0.0766842	0.0822178
Hongmiaopo Street	Lianhu District	7.81745e+06	243	0.0283947	0.1134	0.240308
Hongmiaopo Street	Lianhu District	7.81745e+06	244	0.0542532	0.036246	0.0779761
Hongmiaopo Street	Lianhu District	7.81745e+06	245	0	0.00916897	0.0471841
Hongmiaopo Street	Lianhu District	7.81745e+06	246	0.0620199	0.0637013	0.102052
Hongmiaopo Street	Lianhu District	7.81745e+06	247	0.0813217	0.0566883	0.0515581
Hongmiaopo Street	Lianhu District	7.81745e+06	248	0.194458	0.63933	0.704843
Hongmiaopo Street	Lianhu District	7.81745e+06	249	0	0.0103355	0.20306
Hongmiaopo Street	Lianhu District	7.81745e+06	250	0	0.00759674	0.32943
Hongmiaopo Street	Lianhu District	7.81745e+06	251	0.0193385	0.0297042	0.468128
Hongmiaopo Street	Lianhu District	7.81745e+06	252	0.00437763	0.0271618	0.523782
Hongmiaopo Street	Lianhu District	7.81745e+06	253	0.153669	0.0478188	0.064221
Hongmiaopo Street	Lianhu District	7.81745e+06	254	0	0	0.0236706
Hongmiaopo Street	Lianhu District	7.81745e+06	255	0.115347	0.0469803	0.0741353
Hongmiaopo Street	Lianhu District	7.81745e+06	256	0	0	0.0261463
Hongmiaopo Street	Lianhu District	7.81745e+06	257	0	0	0.017475
Hongmiaopo Street	Lianhu District	7.81745e+06	258	0.187933	0.0484389	0.0445349
Hongmiaopo Street	Lianhu District	7.81745e+06	259	0.550497	0.775238	0.741367
Hongmiaopo Street	Lianhu District	7.81745e+06	260	0	0	0.0379213
Hongmiaopo Street	Lianhu District	7.81745e+06	261	0.101071	0.147533	0.106092
Hongmiaopo Street	Lianhu District	7.81745e+06	262	0	0	0.167186
Hongmiaopo Street	Lianhu District	7.81745e+06	263	0	0.00513126	0.0502262
Hongmiaopo Street	Lianhu District	7.81745e+06	264	0	0	0.260638
Hongmiaopo Street	Lianhu District	7.81745e+06	265	0.0668361	1.04261	1.2349
Hongmiaopo Street	Lianhu District	7.81745e+06	266	0	0.00221049	0.0519379
Hongmiaopo Street	Lianhu District	7.81745e+06	267	0	0	0.046681
Hongmiaopo Street	Lianhu District	7.81745e+06	268	0.0346724	0.0405937	0.503164
Hongmiaopo Street	Lianhu District	7.81745e+06	269	0.00115932	0.0342497	0.0469604
Hongmiaopo Street	Lianhu District	7.81745e+06	270	0.0121946	0.0293022	0.0713876
Hongmiaopo Street	Lianhu District	7.81745e+06	271	0	0.00892069	0.259201
Hongmiaopo Street	Lianhu District	7.81745e+06	272	0.101036	0.0557321	0.300885
Hongmiaopo Street	Lianhu District	7.81745e+06	273	0	0.0142705	0.0565829
Hongmiaopo Street	Lianhu District	7.81745e+06	274	0.0660719	0.0964102	0.0846728
Hongmiaopo Street	Lianhu District	7.81745e+06	275	0	0.0221057	0.0366516
Hongmiaopo Street	Lianhu District	7.81745e+06	276	0	0.0102243	0.151393
Hongmiaopo Street	Lianhu District	7.81745e+06	277	0	0.0354267	0.0721374
Hongmiaopo Street	Lianhu District	7.81745e+06	278	0.135009	0.0654386	0.0578767
Hongmiaopo Street	Lianhu District	7.81745e+06	279	0.0193385	0.0297042	0.468128
Hongmiaopo Street	Lianhu District	7.81745e+06	280	0	0.0232006	0.0484123
Hongmiaopo Street	Lianhu District	7.81745e+06	281	0.406155	0.612155	0.713084
Hongmiaopo Street	Lianhu District	7.81745e+06	282	0	0	0.00668905
Hongmiaopo Street	Lianhu District	7.81745e+06	283	0	0.0769978	0.393168
Hongmiaopo Street	Lianhu District	7.81745e+06	284	0.0740043	0.0671277	0.0712922
Hongmiaopo Street	Lianhu District	7.81745e+06	285	0	0.0459102	0.0743022
Hongmiaopo Street	Lianhu District	7.81745e+06	286	0.015681	0.0218195	0.0662827
Hongmiaopo Street	Lianhu District	7.81745e+06	287	0.0355041	0.12284	0.159759
Hongmiaopo Street	Lianhu District	7.81745e+06	288	0.0617229	0.0986519	0.754624
Hongmiaopo Street	Lianhu District	7.81745e+06	289	0.108187	0.0450317	0.0790014
Hongmiaopo Street	Lianhu District	7.81745e+06	290	0.169937	0.64818	0.67196
Hongmiaopo Street	Lianhu District	7.81745e+06	291	0	0	0.0628661
Hongmiaopo Street	Lianhu District	7.81745e+06	292	0	0.456164	0.640665
Hongmiaopo Street	Lianhu District	7.81745e+06	293	0	0	0.0456707
Hongmiaopo Street	Lianhu District	7.81745e+06	294	0.0179952	0.049707	0.0887901
Hongmiaopo Street	Lianhu District	7.81745e+06	295	0.0303903	0.0333624	0.0416396
Hongmiaopo Street	Lianhu District	7.81745e+06	296	0.00490935	0.0370871	0.0749827
Hongmiaopo Street	Lianhu District	7.81745e+06	297	0	0.0365759	0.07241
Hongmiaopo Street	Lianhu District	7.81745e+06	298	0.0379699	0.0453617	0.12227
Hongmiaopo Street	Lianhu District	7.81745e+06	299	0.0791098	0.0535303	0.102727
Hongmiaopo Street	Lianhu District	7.81745e+06	300	0.0741072	0.067213	0.0713193
Hongmiaopo Street	Lianhu District	7.81745e+06	301	0.505568	0.756876	0.736832
Hongmiaopo Street	Lianhu District	7.81745e+06	302	0.205692	0.64354	0.706013
Hongmiaopo Street	Lianhu District	7.81745e+06	303	0.0336058	0.0410132	0.154744
Hongmiaopo Street	Lianhu District	7.81745e+06	304	0.0583099	0.0624434	0.155339
Hongmiaopo Street	Lianhu District	7.81745e+06	305	0.0143019	0.0299022	0.470446
Hongmiaopo Street	Lianhu District	7.81745e+06	306	0.97651	1.01223	0.805562
Hongmiaopo Street	Lianhu District	7.81745e+06	307	0.0876263	0.0456345	0.0796716
Hongmiaopo Street	Lianhu District	7.81745e+06	308	0	0.318547	0.606283
Hongmiaopo Street	Lianhu District	7.81745e+06	309	0.0653372	0.071493	0.100375
Hongmiaopo Street	Lianhu District	7.81745e+06	310	0	0.0168888	0.118644
Hongmiaopo Street	Lianhu District	7.81745e+06	311	0.154477	0.186421	0.114496
Hongmiaopo Street	Lianhu District	7.81745e+06	312	0	0.0943707	0.17103
Hongmiaopo Street	Lianhu District	7.81745e+06	313	0	0	0.298876
Hongmiaopo Street	Lianhu District	7.81745e+06	314	0.0717486	0.0483024	0.079384
Hongmiaopo Street	Lianhu District	7.81745e+06	315	0	0.0152495	0.420359
Hongmiaopo Street	Lianhu District	7.81745e+06	316	0.114994	0.0463498	0.0745048
Hongmiaopo Street	Lianhu District	7.81745e+06	317	0.0558964	0.0311249	0.0824782
Hongmiaopo Street	Lianhu District	7.81745e+06	318	0	0.00220066	0.0497909
Hongmiaopo Street	Lianhu District	7.81745e+06	319	0	0	0.462455
Hongmiaopo Street	Lianhu District	7.81745e+06	320	0	0.0151724	0.0523217
Huanchengxilu Street	Lianhu District	2.52775e+06	321	0.0643383	0.04292	0.06537
Huanchengxilu Street	Lianhu District	2.52775e+06	322	0	0	0.0341202
Huanchengxilu Street	Lianhu District	2.52775e+06	323	0.0192904	0.0261298	0.0676351
Huanchengxilu Street	Lianhu District	2.52775e+06	324	0	0	0.0239006
Huanchengxilu Street	Lianhu District	2.52775e+06	325	0.163806	0.166999	0.121579
Huanchengxilu Street	Lianhu District	2.52775e+06	326	0	0	0.0341165
Huanchengxilu Street	Lianhu District	2.52775e+06	327	0	0.00368506	0.0280427
Huanchengxilu Street	Lianhu District	2.52775e+06	328	0	0.016806	0.110243
Huanchengxilu Street	Lianhu District	2.52775e+06	329	0.0123611	0.0304547	0.0464509
Huanchengxilu Street	Lianhu District	2.52775e+06	330	0.0686109	0.030179	0.0806528
Huanchengxilu Street	Lianhu District	2.52775e+06	331	0.0165903	0.0174313	0.0443743
Huanchengxilu Street	Lianhu District	2.52775e+06	332	0.161252	0.0488232	0.0723189
Huanchengxilu Street	Lianhu District	2.52775e+06	333	0.00269695	0.0123649	0.0561467
Huanchengxilu Street	Lianhu District	2.52775e+06	334	0.0474173	0.100392	0.10319
Huanchengxilu Street	Lianhu District	2.52775e+06	335	0	0.050203	0.0608017
Huanchengxilu Street	Lianhu District	2.52775e+06	336	0.051514	0.101516	0.103539
Huanchengxilu Street	Lianhu District	2.52775e+06	337	0.0250577	0.0435024	0.0894091
Huanchengxilu Street	Lianhu District	2.52775e+06	338	0	0	0.0603573
Huanchengxilu Street	Lianhu District	2.52775e+06	339	0.0404845	0.062534	0.0847864
Huanchengxilu Street	Lianhu District	2.52775e+06	340	0.0177435	0.0896262	0.102156
Huanchengxilu Street	Lianhu District	2.52775e+06	341	0.223184	0.0891995	0.0823361
Huanchengxilu Street	Lianhu District	2.52775e+06	342	0.063938	0.0402403	0.101445
Huanchengxilu Street	Lianhu District	2.52775e+06	343	0.0022985	0.0227763	0.085087
Huanchengxilu Street	Lianhu District	2.52775e+06	344	0	0	0.0389608
Huanchengxilu Street	Lianhu District	2.52775e+06	345	0	0.00399179	0.0470852
Huanchengxilu Street	Lianhu District	2.52775e+06	346	0	0.00849924	0.0754639
Huanchengxilu Street	Lianhu District	2.52775e+06	347	0	0.0118101	0.0419052
Huanchengxilu Street	Lianhu District	2.52775e+06	348	0	0.0273052	0.0402618
Huanchengxilu Street	Lianhu District	2.52775e+06	349	0	0	0.0323739
Huanchengxilu Street	Lianhu District	2.52775e+06	350	0	0	0.032374
Huanchengxilu Street	Lianhu District	2.52775e+06	351	0.11875	0.0729783	0.0879095
Huanchengxilu Street	Lianhu District	2.52775e+06	352	0	0.0671911	0.108525
Huanchengxilu Street	Lianhu District	2.52775e+06	353	0.0151481	0.038127	0.084747
Huanchengxilu Street	Lianhu District	2.52775e+06	354	0.00976979	0.0817397	0.101125
Huanchengxilu Street	Lianhu District	2.52775e+06	355	0	0.00600927	0.0432372
Huanchengxilu Street	Lianhu District	2.52775e+06	356	0	0	0.00934814
Huanchengxilu Street	Lianhu District	2.52775e+06	357	0.1953	0.142672	0.0940961
Huanchengxilu Street	Lianhu District	2.52775e+06	358	0	0	0.0335333
Huanchengxilu Street	Lianhu District	2.52775e+06	359	0	0	0.00371757
Huanchengxilu Street	Lianhu District	2.52775e+06	360	0	0	0.0265599
Huanchengxilu Street	Lianhu District	2.52775e+06	361	0	0	0.0190034
Huanchengxilu Street	Lianhu District	2.52775e+06	362	0	0.00540748	0.0301535
Huanchengxilu Street	Lianhu District	2.52775e+06	363	0	0	0.0373143
Huanchengxilu Street	Lianhu District	2.52775e+06	364	0.01914	0.0284097	0.0726984
Huanchengxilu Street	Lianhu District	2.52775e+06	365	0.00420552	0.0121275	0.0199592
Huanchengxilu Street	Lianhu District	2.52775e+06	366	0	0.0550028	0.0621109
Huanchengxilu Street	Lianhu District	2.52775e+06	367	0	0	0
Huanchengxilu Street	Lianhu District	2.52775e+06	368	0.0443011	0.0470429	0.0889305
Huanchengxilu Street	Lianhu District	2.52775e+06	369	0	0	0.0335052
Huanchengxilu Street	Lianhu District	2.52775e+06	370	0.0123611	0.0304547	0.0464509
Huanchengxilu Street	Lianhu District	2.52775e+06	371	0.00544324	0.013115	0.0305729
Huanchengxilu Street	Lianhu District	2.52775e+06	372	0.00562209	0.0408242	0.0466454
Huanchengxilu Street	Lianhu District	2.52775e+06	373	0	0	0.0132583
Huanchengxilu Street	Lianhu District	2.52775e+06	374	0.019128	0.0484944	0.0508571
Huanchengxilu Street	Lianhu District	2.52775e+06	375	0	0	0.0148742
Huanchengxilu Street	Lianhu District	2.52775e+06	376	0.0872005	0.0656853	0.0936841
Huanchengxilu Street	Lianhu District	2.52775e+06	377	0	0	0.0247851
Huanchengxilu Street	Lianhu District	2.52775e+06	378	0	0	0.0308231
Huanchengxilu Street	Lianhu District	2.52775e+06	379	0	0	0
Huanchengxilu Street	Lianhu District	2.52775e+06	380	0	0.0300163	0.10719
Huanchengxilu Street	Lianhu District	2.52775e+06	381	0.172669	0.12594	0.209033
Huanchengxilu Street	Lianhu District	2.52775e+06	382	0.00223653	0.0112842	0.0260837
Huanchengxilu Street	Lianhu District	2.52775e+06	383	0	0.006051	0.0511092
Huanchengxilu Street	Lianhu District	2.52775e+06	384	0.118596	0.0729559	0.0879373
Huanchengxilu Street	Lianhu District	2.52775e+06	385	0	0	0.0225609
Huanchengxilu Street	Lianhu District	2.52775e+06	386	0.128362	0.136596	0.108344
Huanchengxilu Street	Lianhu District	2.52775e+06	387	0	0	0.0204209
Huanchengxilu Street	Lianhu District	2.52775e+06	388	0.0190742	0.0230012	0.0615802
Huanchengxilu Street	Lianhu District	2.52775e+06	389	0.0230947	0.0933697	0.102534
Huanchengxilu Street	Lianhu District	2.52775e+06	390	0	0.00450339	0.0270551
Huanchengxilu Street	Lianhu District	2.52775e+06	391	0.0678149	0.0327579	0.0881307
Huanchengxilu Street	Lianhu District	2.52775e+06	392	0	0	0.0201925
Huanchengxilu Street	Lianhu District	2.52775e+06	393	0	0.0122726	0.032191
Huanchengxilu Street	Lianhu District	2.52775e+06	394	0	0.0102763	0.0210462
Huanchengxilu Street	Lianhu District	2.52775e+06	395	0.0755253	0.0482458	0.0689979
Qingnianlu Street	Lianhu District	2.04949e+06	396	0.0838351	0.0635046	0.13022
Qingnianlu Street	Lianhu District	2.04949e+06	397	0.030117	0.0252221	0.127441
Qingnianlu Street	Lianhu District	2.04949e+06	398	0.139946	0.322511	0.415051
Qingnianlu Street	Lianhu District	2.04949e+06	399	0.0306641	0.0300231	0.108042
Qingnianlu Street	Lianhu District	2.04949e+06	400	0.0304581	0.026431	0.135209
Qingnianlu Street	Lianhu District	2.04949e+06	401	0.148839	0.144141	0.146873
Qingnianlu Street	Lianhu District	2.04949e+06	402	0.25866	0.515753	0.474109
Qingnianlu Street	Lianhu District	2.04949e+06	403	0	0.0333758	0.21118
Qingnianlu Street	Lianhu District	2.04949e+06	404	0.0186371	0.0246823	0.283463
Qingnianlu Street	Lianhu District	2.04949e+06	405	0.112813	0.200212	0.305354
Qingnianlu Street	Lianhu District	2.04949e+06	406	0.160869	0.190625	0.186304
Qingnianlu Street	Lianhu District	2.04949e+06	407	0.00234175	0.0430382	0.216104
Qingnianlu Street	Lianhu District	2.04949e+06	408	0	0.0745029	0.356072
Qingnianlu Street	Lianhu District	2.04949e+06	409	0.0293003	0.0290102	0.163728
Qingnianlu Street	Lianhu District	2.04949e+06	410	0.027535	0.0347748	0.182792
Qingnianlu Street	Lianhu District	2.04949e+06	411	0.105378	0.171156	0.170441
Qingnianlu Street	Lianhu District	2.04949e+06	412	0.134746	0.254892	0.406603
Qingnianlu Street	Lianhu District	2.04949e+06	413	0.242324	0.222169	0.280827
Qingnianlu Street	Lianhu District	2.04949e+06	414	0.23636	0.16421	0.186729
Qingnianlu Street	Lianhu District	2.04949e+06	415	0.298805	0.351091	0.367191
Qingnianlu Street	Lianhu District	2.04949e+06	416	0.388028	0.359702	0.386926
Qingnianlu Street	Lianhu District	2.04949e+06	417	0.392944	0.363401	0.390232
Qingnianlu Street	Lianhu District	2.04949e+06	418	0.0563784	0.162133	0.316364
Qingnianlu Street	Lianhu District	2.04949e+06	419	0.134614	0.259834	0.409356
Qingnianlu Street	Lianhu District	2.04949e+06	420	0.109589	0.197749	0.335898
Qingnianlu Street	Lianhu District	2.04949e+06	421	0.179579	0.170107	0.167093
Qingnianlu Street	Lianhu District	2.04949e+06	422	0.27921	0.378262	0.482519
Qingnianlu Street	Lianhu District	2.04949e+06	423	0.354839	0.548006	0.485395
Qingnianlu Street	Lianhu District	2.04949e+06	424	0	0.0195235	0.113264
Qingnianlu Street	Lianhu District	2.04949e+06	425	0.00461233	0.0313055	0.200031
Qingnianlu Street	Lianhu District	2.04949e+06	426	0.0403267	0.152249	0.295834
Qingnianlu Street	Lianhu District	2.04949e+06	427	0.0371407	0.0608793	0.105891
Qingnianlu Street	Lianhu District	2.04949e+06	428	0	0.0188235	0.112488
Qingnianlu Street	Lianhu District	2.04949e+06	429	0.0782077	0.171069	0.27852
Qingnianlu Street	Lianhu District	2.04949e+06	430	0.0509768	0.172019	0.300612
Qingnianlu Street	Lianhu District	2.04949e+06	431	0.0024955	0.0409719	0.0737613
Qingnianlu Street	Lianhu District	2.04949e+06	432	0.519734	0.548108	0.498372
Qingnianlu Street	Lianhu District	2.04949e+06	433	0.00378789	0.109444	0.236652
Qingnianlu Street	Lianhu District	2.04949e+06	434	0.448054	0.582992	0.493337
Qingnianlu Street	Lianhu District	2.04949e+06	435	0.342944	0.388956	0.478804
Qingnianlu Street	Lianhu District	2.04949e+06	436	0.206408	0.340555	0.49104
Qingnianlu Street	Lianhu District	2.04949e+06	437	0.0739433	0.068275	0.109436
Qingnianlu Street	Lianhu District	2.04949e+06	438	0.0792001	0.204334	0.306782
Qingnianlu Street	Lianhu District	2.04949e+06	439	0	0.0467342	0.344072
Qingnianlu Street	Lianhu District	2.04949e+06	440	0.275546	0.199707	0.241001
Qingnianlu Street	Lianhu District	2.04949e+06	441	0.0125452	0.0499977	0.0899549
Qingnianlu Street	Lianhu District	2.04949e+06	442	0.00701948	0.142099	0.142111
Qingnianlu Street	Lianhu District	2.04949e+06	443	0.255422	0.171813	0.203639
Qingnianlu Street	Lianhu District	2.04949e+06	444	0.102135	0.0587899	0.121196
Taoyuanlu Street	Lianhu District	6.81342e+06	445	0.0464389	0.0700456	0.141062
Taoyuanlu Street	Lianhu District	6.81342e+06	446	0.237742	0.167053	0.290092
Taoyuanlu Street	Lianhu District	6.81342e+06	447	0	0.139484	0.35392
Taoyuanlu Street	Lianhu District	6.81342e+06	448	4.5785	0.480869	0.474805
Taoyuanlu Street	Lianhu District	6.81342e+06	449	0.032203	0.0481335	0.36489
Taoyuanlu Street	Lianhu District	6.81342e+06	450	0.0247488	0.0354194	0.16949
Taoyuanlu Street	Lianhu District	6.81342e+06	451	0.106742	0.108969	0.15048
Taoyuanlu Street	Lianhu District	6.81342e+06	452	2.42044	0.17799	0.156335
Taoyuanlu Street	Lianhu District	6.81342e+06	453	0	0.0307871	0.0306291
Taoyuanlu Street	Lianhu District	6.81342e+06	454	0	0	0.00978452
Taoyuanlu Street	Lianhu District	6.81342e+06	455	0	0.037806	0.173106
Taoyuanlu Street	Lianhu District	6.81342e+06	456	0	0	0.0120313
Taoyuanlu Street	Lianhu District	6.81342e+06	457	0.208553	0.103148	0.309369
Taoyuanlu Street	Lianhu District	6.81342e+06	458	0.0202467	0.0844517	0.174786
Taoyuanlu Street	Lianhu District	6.81342e+06	459	0	0.0108714	0.0377246
Taoyuanlu Street	Lianhu District	6.81342e+06	460	0.067693	0.0978559	0.280826
Taoyuanlu Street	Lianhu District	6.81342e+06	461	0.131684	0.0936693	0.298619
Taoyuanlu Street	Lianhu District	6.81342e+06	462	0.0457199	0.0398581	0.136974
Taoyuanlu Street	Lianhu District	6.81342e+06	463	0.0255062	0.0233886	0.118952
Taoyuanlu Street	Lianhu District	6.81342e+06	464	0	0.0168089	0.343129
Taoyuanlu Street	Lianhu District	6.81342e+06	465	0.0148409	0.0504127	0.140455
Taoyuanlu Street	Lianhu District	6.81342e+06	466	0	0.0047837	0.019501
Taoyuanlu Street	Lianhu District	6.81342e+06	467	0.0543326	0.040029	0.132741
Taoyuanlu Street	Lianhu District	6.81342e+06	468	0	0	0.00369811
Taoyuanlu Street	Lianhu District	6.81342e+06	469	0.00222695	0.120095	0.184718
Taoyuanlu Street	Lianhu District	6.81342e+06	470	0	0.0560588	0.123836
Taoyuanlu Street	Lianhu District	6.81342e+06	471	0	0.0023733	0.495143
Taoyuanlu Street	Lianhu District	6.81342e+06	472	0.00358553	0.01492	0.0912636
Taoyuanlu Street	Lianhu District	6.81342e+06	473	0.567843	0.440095	0.378297
Taoyuanlu Street	Lianhu District	6.81342e+06	474	0	0	0.229642
Taoyuanlu Street	Lianhu District	6.81342e+06	475	0	0	0.0127561
Taoyuanlu Street	Lianhu District	6.81342e+06	476	0	0.0290598	0.0962033
Taoyuanlu Street	Lianhu District	6.81342e+06	477	0	0.0927972	0.157508
Taoyuanlu Street	Lianhu District	6.81342e+06	478	0.0240408	0.0369395	0.160314
Taoyuanlu Street	Lianhu District	6.81342e+06	479	0.0203137	0.0195373	0.0275294
Taoyuanlu Street	Lianhu District	6.81342e+06	480	0	0	0.0712004
Taoyuanlu Street	Lianhu District	6.81342e+06	481	0	0	0.01782
Taoyuanlu Street	Lianhu District	6.81342e+06	482	0	0.00380855	0.0409795
Taoyuanlu Street	Lianhu District	6.81342e+06	483	0.000305003	0.0278197	0.161453
Taoyuanlu Street	Lianhu District	6.81342e+06	484	0.0462522	0.0745336	0.119006
Taoyuanlu Street	Lianhu District	6.81342e+06	485	0	0	0.0126024
Taoyuanlu Street	Lianhu District	6.81342e+06	486	0.124838	0.32486	0.231251
Taoyuanlu Street	Lianhu District	6.81342e+06	487	0	0	0.00143924
Taoyuanlu Street	Lianhu District	6.81342e+06	488	0.00880751	0.0152514	0.0462106
Taoyuanlu Street	Lianhu District	6.81342e+06	489	0.181806	0.120892	0.221562
Taoyuanlu Street	Lianhu District	6.81342e+06	490	0	0.00334612	0.0213758
Taoyuanlu Street	Lianhu District	6.81342e+06	491	0.142505	0.133672	0.227609
Taoyuanlu Street	Lianhu District	6.81342e+06	492	0.18546	0.266375	0.221199
Taoyuanlu Street	Lianhu District	6.81342e+06	493	0	0.021103	0.157247
Taoyuanlu Street	Lianhu District	6.81342e+06	494	0.0637637	0.0218137	0.069401
Taoyuanlu Street	Lianhu District	6.81342e+06	495	0	0	0.0157844
Taoyuanlu Street	Lianhu District	6.81342e+06	496	0.0418521	0.0803786	0.122262
Taoyuanlu Street	Lianhu District	6.81342e+06	497	0	0.199878	0.458706
Taoyuanlu Street	Lianhu District	6.81342e+06	498	0	0	0.0710925
Taoyuanlu Street	Lianhu District	6.81342e+06	499	0.0403567	0.0253293	0.0357646
Taoyuanlu Street	Lianhu District	6.81342e+06	500	0.025148	0.0329514	0.180505
Taoyuanlu Street	Lianhu District	6.81342e+06	501	0	0.0116337	0.0602154
Taoyuanlu Street	Lianhu District	6.81342e+06	502	0.104787	0.0571958	0.0701361
Taoyuanlu Street	Lianhu District	6.81342e+06	503	0.017438	0.0298171	0.0968325
Taoyuanlu Street	Lianhu District	6.81342e+06	504	0.0246011	0.0358367	0.167212
Taoyuanlu Street	Lianhu District	6.81342e+06	505	0	0.0596148	0.115408
Taoyuanlu Street	Lianhu District	6.81342e+06	506	0	0	0.0582782
Taoyuanlu Street	Lianhu District	6.81342e+06	507	0.0267278	0.053246	0.153394
Taoyuanlu Street	Lianhu District	6.81342e+06	508	0.263836	0.315403	0.235998
Taoyuanlu Street	Lianhu District	6.81342e+06	509	0.0198306	0.0437092	0.153782
Taoyuanlu Street	Lianhu District	6.81342e+06	510	0.745252	0.243701	0.195462
Taoyuanlu Street	Lianhu District	6.81342e+06	511	0	0	0.0150262
Taoyuanlu Street	Lianhu District	6.81342e+06	512	0.0211443	0.0302019	0.064905
Taoyuanlu Street	Lianhu District	6.81342e+06	513	0	0.00950408	0.0343326
Taoyuanlu Street	Lianhu District	6.81342e+06	514	0	0	0.0148676
Taoyuanlu Street	Lianhu District	6.81342e+06	515	0.158634	0.0699152	0.0649355
Taoyuanlu Street	Lianhu District	6.81342e+06	516	0.179613	0.126784	0.223415
Taoyuanlu Street	Lianhu District	6.81342e+06	517	0.0513955	0.0251719	0.140208
Taoyuanlu Street	Lianhu District	6.81342e+06	518	0	0.0669921	0.314531
Taoyuanlu Street	Lianhu District	6.81342e+06	519	0	0	0.233727
Taoyuanlu Street	Lianhu District	6.81342e+06	520	0	0.0392855	0.159476
Taoyuanlu Street	Lianhu District	6.81342e+06	521	0	0.0264849	0.111848
Taoyuanlu Street	Lianhu District	6.81342e+06	522	0.113588	0.111127	0.158462
Taoyuanlu Street	Lianhu District	6.81342e+06	523	0.0479716	0.0391988	0.0486872
Taoyuanlu Street	Lianhu District	6.81342e+06	524	0.00031033	0.0278193	0.161463
Taoyuanlu Street	Lianhu District	6.81342e+06	525	0.040056	0.0249867	0.0430762
Taoyuanlu Street	Lianhu District	6.81342e+06	526	0.0343177	0.0234027	0.058748
Taoyuanlu Street	Lianhu District	6.81342e+06	527	0	0.0111771	0.148829
Taoyuanlu Street	Lianhu District	6.81342e+06	528	0.203116	0.103049	0.308403
Taoyuanlu Street	Lianhu District	6.81342e+06	529	0	0.00722877	0.0934878
Taoyuanlu Street	Lianhu District	6.81342e+06	530	0.0247488	0.0354194	0.16949
Taoyuanlu Street	Lianhu District	6.81342e+06	531	0.0172537	0.173326	0.203872
Taoyuanlu Street	Lianhu District	6.81342e+06	532	0.312773	0.292477	0.221428
Taoyuanlu Street	Lianhu District	6.81342e+06	533	0.449854	0.22569	0.179435
Taoyuanlu Street	Lianhu District	6.81342e+06	534	0.235887	0.355028	0.238011
Taoyuanlu Street	Lianhu District	6.81342e+06	535	0.0134595	0.0315734	0.0696593
Taoyuanlu Street	Lianhu District	6.81342e+06	536	0.730517	0.425766	0.262683
Taoyuanlu Street	Lianhu District	6.81342e+06	537	0.0260062	0.0322346	0.0441487
Taoyuanlu Street	Lianhu District	6.81342e+06	538	0.0104347	0.0168105	0.0238136
Taoyuanlu Street	Lianhu District	6.81342e+06	539	0.108348	0.0602345	0.0701491
Taoyuanlu Street	Lianhu District	6.81342e+06	540	0	0.0169228	0.0551057
Taoyuanlu Street	Lianhu District	6.81342e+06	541	0.0273104	0.0383692	0.149317
Taoyuanlu Street	Lianhu District	6.81342e+06	542	0	0.0486567	0.177436
Taoyuanlu Street	Lianhu District	6.81342e+06	543	0.0108298	0.0229902	0.10142
Taoyuanlu Street	Lianhu District	6.81342e+06	544	0.23459	0.366292	0.245054
Taoyuanlu Street	Lianhu District	6.81342e+06	545	0	0.00871945	0.0817091
Taoyuanlu Street	Lianhu District	6.81342e+06	546	0.0377927	0.0324918	0.0347744
Taoyuanlu Street	Lianhu District	6.81342e+06	547	0.271877	0.31746	0.236602
Taoyuanlu Street	Lianhu District	6.81342e+06	548	0.502197	0.412381	0.365065
Taoyuanlu Street	Lianhu District	6.81342e+06	549	0	0.00579904	0.0307674
Taoyuanlu Street	Lianhu District	6.81342e+06	550	0	0	0.0114294
Taoyuanlu Street	Lianhu District	6.81342e+06	551	0	0.0550387	0.119146
Taoyuanlu Street	Lianhu District	6.81342e+06	552	0.196885	0.109578	0.110619
Taoyuanlu Street	Lianhu District	6.81342e+06	553	0.242952	0.114732	0.107881
Tumen Street	Lianhu District	2.67998e+06	554	0	0	0.0131509
Tumen Street	Lianhu District	2.67998e+06	555	0.032562	0.0489156	0.160181
Tumen Street	Lianhu District	2.67998e+06	556	0.0318638	0.032115	0.0481367
Tumen Street	Lianhu District	2.67998e+06	557	0.0811001	0.0680144	0.0656508
Tumen Street	Lianhu District	2.67998e+06	558	0.0484421	0.061871	0.0708391
Tumen Street	Lianhu District	2.67998e+06	559	0.0799121	0.220932	0.237792
Tumen Street	Lianhu District	2.67998e+06	560	0	0.00313742	0.0475499
Tumen Street	Lianhu District	2.67998e+06	561	0	0.0153412	0.0382412
Tumen Street	Lianhu District	2.67998e+06	562	1.86073	0.072599	0.0558453
Tumen Street	Lianhu District	2.67998e+06	563	0.0966958	0.131772	0.139338
Tumen Street	Lianhu District	2.67998e+06	564	0.0222435	0.0136532	0.0420388
Tumen Street	Lianhu District	2.67998e+06	565	0.197701	0.121277	0.147442
Tumen Street	Lianhu District	2.67998e+06	566	0.0322027	0.0155375	0.0403609
Tumen Street	Lianhu District	2.67998e+06	567	0.0140466	0.0392702	0.129506
Tumen Street	Lianhu District	2.67998e+06	568	0	0	0.0185181
Tumen Street	Lianhu District	2.67998e+06	569	1.04517	0.0676555	0.0557221
Tumen Street	Lianhu District	2.67998e+06	570	0	0	0.0176534
Tumen Street	Lianhu District	2.67998e+06	571	0	0	0.0155993
Tumen Street	Lianhu District	2.67998e+06	572	0	0	0.0390454
Tumen Street	Lianhu District	2.67998e+06	573	0	0	0.0220815
Tumen Street	Lianhu District	2.67998e+06	574	0	0.00436597	0.0865627
Tumen Street	Lianhu District	2.67998e+06	575	0	0	0.0273235
Tumen Street	Lianhu District	2.67998e+06	576	0	0.0059297	0.0205906
Tumen Street	Lianhu District	2.67998e+06	577	0.176641	0.164017	0.201289
Tumen Street	Lianhu District	2.67998e+06	578	0	0.0117428	0.0726478
Tumen Street	Lianhu District	2.67998e+06	579	0.0626217	0.0616989	0.0592651
Tumen Street	Lianhu District	2.67998e+06	580	0.320585	0.245071	0.237299
Tumen Street	Lianhu District	2.67998e+06	581	0.0802961	0.224603	0.237747
Tumen Street	Lianhu District	2.67998e+06	582	0.0811616	0.0680378	0.0645147
Tumen Street	Lianhu District	2.67998e+06	583	0.243521	0.166363	0.142757
Tumen Street	Lianhu District	2.67998e+06	584	0	0.00332203	0.03383
Tumen Street	Lianhu District	2.67998e+06	585	0.214783	0.159313	0.14094
Tumen Street	Lianhu District	2.67998e+06	586	0	0.00246816	0.0776645
Tumen Street	Lianhu District	2.67998e+06	587	0.0997666	0.132214	0.139384
Tumen Street	Lianhu District	2.67998e+06	588	0.220978	0.165782	0.166351
Tumen Street	Lianhu District	2.67998e+06	589	0.00966489	0.0418802	0.0944377
Tumen Street	Lianhu District	2.67998e+06	590	0	0	0.229194
Tumen Street	Lianhu District	2.67998e+06	591	0.021965	0.0136005	0.0419282
Tumen Street	Lianhu District	2.67998e+06	592	0	0.00644556	0.0216305
Tumen Street	Lianhu District	2.67998e+06	593	0.0391349	0.111805	0.161484
Tumen Street	Lianhu District	2.67998e+06	594	0.190222	0.166446	0.191054
Tumen Street	Lianhu District	2.67998e+06	595	0.02077	0.0243607	0.0578684
Xiguan Street	Lianhu District	3.86716e+06	596	0.0491155	0.074305	0.186123
Xiguan Street	Lianhu District	3.86716e+06	597	0	0	0.0521
Xiguan Street	Lianhu District	3.86716e+06	598	0.057786	0.0400648	0.0987849
Xiguan Street	Lianhu District	3.86716e+06	599	0.142334	0.114693	0.240547
Xiguan Street	Lianhu District	3.86716e+06	600	0.00195373	0.0710708	0.195386
Xiguan Street	Lianhu District	3.86716e+06	601	0.00275699	0.0206207	0.062908
Xiguan Street	Lianhu District	3.86716e+06	602	0.0658542	0.124077	0.286677
Xiguan Street	Lianhu District	3.86716e+06	603	0.248975	0.23043	0.31048
Xiguan Street	Lianhu District	3.86716e+06	604	0.0392243	0.0912745	0.204843
Xiguan Street	Lianhu District	3.86716e+06	605	0.0102759	0.0735691	0.184117
Xiguan Street	Lianhu District	3.86716e+06	606	0	0.0174042	0.164659
Xiguan Street	Lianhu District	3.86716e+06	607	0.217361	0.315467	0.327669
Xiguan Street	Lianhu District	3.86716e+06	608	0.0969126	0.0586467	0.106382
Xiguan Street	Lianhu District	3.86716e+06	609	0.221198	0.155803	0.11441
Xiguan Street	Lianhu District	3.86716e+06	610	0.222353	0.15554	0.113757
Xiguan Street	Lianhu District	3.86716e+06	611	0.0752379	0.0540821	0.108135
Xiguan Street	Lianhu District	3.86716e+06	612	0	0	0.110947
Xiguan Street	Lianhu District	3.86716e+06	613	0.0809523	0.0814867	0.159638
Xiguan Street	Lianhu District	3.86716e+06	614	0.0345056	0.0655655	0.152525
Xiguan Street	Lianhu District	3.86716e+06	615	0.0555042	0.0507232	0.120598
Xiguan Street	Lianhu District	3.86716e+06	616	0.197631	0.137306	0.0994695
Xiguan Street	Lianhu District	3.86716e+06	617	0.147093	0.212538	0.240425
Xiguan Street	Lianhu District	3.86716e+06	618	0.17259	0.155501	0.124755
Xiguan Street	Lianhu District	3.86716e+06	619	0.172871	0.251206	0.253772
Xiguan Street	Lianhu District	3.86716e+06	620	0.164662	0.247106	0.25145
Xiguan Street	Lianhu District	3.86716e+06	621	0.120248	0.147908	0.246725
Xiguan Street	Lianhu District	3.86716e+06	622	0.086468	0.121455	0.145005
Xiguan Street	Lianhu District	3.86716e+06	623	0	0.0501262	0.227054
Xiguan Street	Lianhu District	3.86716e+06	624	0.460245	0.161422	0.254085
Xiguan Street	Lianhu District	3.86716e+06	625	0	0.0717779	0.123974
Xiguan Street	Lianhu District	3.86716e+06	626	0.013811	0.0354993	0.134169
Xiguan Street	Lianhu District	3.86716e+06	627	0.0249927	0.0238701	0.119092
Xiguan Street	Lianhu District	3.86716e+06	628	0.0237817	0.0233856	0.129562
Xiguan Street	Lianhu District	3.86716e+06	629	0	0.0550387	0.119146
Xiguan Street	Lianhu District	3.86716e+06	630	0.00240671	0.0738203	0.122825
Xiguan Street	Lianhu District	3.86716e+06	631	0.625427	0.362066	0.343828
Xiguan Street	Lianhu District	3.86716e+06	632	0.220805	0.14582	0.105282
Xiguan Street	Lianhu District	3.86716e+06	633	0.185969	0.133969	0.0996168
Xiguan Street	Lianhu District	3.86716e+06	634	0.227166	0.189789	0.299839
Xiguan Street	Lianhu District	3.86716e+06	635	0.22305	0.186858	0.28203
Xiguan Street	Lianhu District	3.86716e+06	636	0.44192	0.25511	0.335523
Xiguan Street	Lianhu District	3.86716e+06	637	0.0191304	0.0265634	0.156962
Xiguan Street	Lianhu District	3.86716e+06	638	0.52879	0.304861	0.305838
Xiguan Street	Lianhu District	3.86716e+06	639	0.0522393	0.0671952	0.139619
Xiguan Street	Lianhu District	3.86716e+06	640	0.0267756	0.0245834	0.107369
Xiguan Street	Lianhu District	3.86716e+06	641	0.318187	0.254033	0.303047
Xiguan Street	Lianhu District	3.86716e+06	642	0.170563	0.189758	0.241733
Xiguan Street	Lianhu District	3.86716e+06	643	0	0.0151842	0.0307994
Xiguan Street	Lianhu District	3.86716e+06	644	0	0.00473665	0.108294
Xiguan Street	Lianhu District	3.86716e+06	645	0.225038	0.15418	0.111359
Xiguan Street	Lianhu District	3.86716e+06	646	0.027863	0.0797044	0.165295
Xiguan Street	Lianhu District	3.86716e+06	647	0.147929	0.123082	0.0938919
Xiguan Street	Lianhu District	3.86716e+06	648	0.215011	0.156271	0.117162
Xiguan Street	Lianhu District	3.86716e+06	649	0.224362	0.149426	0.107544
Xiguan Street	Lianhu District	3.86716e+06	650	0	0	0.0535054
Xiguan Street	Lianhu District	3.86716e+06	651	0	0.00392996	0.0473052
Xiguan Street	Lianhu District	3.86716e+06	652	0.0854325	0.105197	0.0828788
Xiguan Street	Lianhu District	3.86716e+06	653	0.00911021	0.0581619	0.206475
Xiguan Street	Lianhu District	3.86716e+06	654	0	0.0274091	0.108093
Xiguan Street	Lianhu District	3.86716e+06	655	0.00926532	0.0807577	0.126059
Xiguan Street	Lianhu District	3.86716e+06	656	0.012109	0.0278473	0.0587789
Xiguan Street	Lianhu District	3.86716e+06	657	0.107744	0.0607652	0.104376
Xiguan Street	Lianhu District	3.86716e+06	658	0.0409501	0.0609994	0.254345
Xiguan Street	Lianhu District	3.86716e+06	659	0.202567	0.178861	0.255981
Xiguan Street	Lianhu District	3.86716e+06	660	0.047071	0.081809	0.26018
Xiguan Street	Lianhu District	3.86716e+06	661	0.227466	0.298577	0.322688
Xiguan Street	Lianhu District	3.86716e+06	662	0	0	0.0637598
Xiguan Street	Lianhu District	3.86716e+06	663	0.666845	0.309147	0.317612
Xiguan Street	Lianhu District	3.86716e+06	664	0.00771501	0.0280102	0.0585838
Xiguan Street	Lianhu District	3.86716e+06	665	0	0.00848894	0.130423
Xiguan Street	Lianhu District	3.86716e+06	666	0.0269806	0.0265071	0.0741164
Xiguan Street	Lianhu District	3.86716e+06	667	0	0.0114033	0.036687
Xiguan Street	Lianhu District	3.86716e+06	668	0.0334967	0.0560141	0.0926617
Xiguan Street	Lianhu District	3.86716e+06	669	0.197857	0.346505	0.338344
Xiguan Street	Lianhu District	3.86716e+06	670	0.105943	0.096494	0.114031
Xiguan Street	Lianhu District	3.86716e+06	671	0	0	0.0460848
Xiguan Street	Lianhu District	3.86716e+06	672	0.307513	0.114932	0.0995478
Xiguan Street	Lianhu District	3.86716e+06	673	0.149615	0.139662	0.125029
Xiguan Street	Lianhu District	3.86716e+06	674	0.0935158	0.10751	0.0908654
Xiguan Street	Lianhu District	3.86716e+06	675	0.0569859	0.0970559	0.0908218
Xiguan Street	Lianhu District	3.86716e+06	676	0.0648095	0.196218	0.2916
Xiguan Street	Lianhu District	3.86716e+06	677	0.217541	0.156207	0.115986
Xiguan Street	Lianhu District	3.86716e+06	678	0.221362	0.155771	0.114324
Xiguan Street	Lianhu District	3.86716e+06	679	0.322037	0.167538	0.255809
Xiguan Street	Lianhu District	3.86716e+06	680	0	0.0797121	0.0899518
Xiguan Street	Lianhu District	3.86716e+06	681	0.746686	0.188305	0.27695
Xiguan Street	Lianhu District	3.86716e+06	682	0.00944697	0.0797874	0.187103
Xiguan Street	Lianhu District	3.86716e+06	683	0.0973813	0.108616	0.0839257
Xiguan Street	Lianhu District	3.86716e+06	684	0.577734	0.170132	0.258205
Xiguan Street	Lianhu District	3.86716e+06	685	0.02638	0.0287125	0.060138
Xiguan Street	Lianhu District	3.86716e+06	686	0.00475585	0.0289371	0.0584289
Xiguan Street	Lianhu District	3.86716e+06	687	0.0215946	0.102388	0.297338
Xiguan Street	Lianhu District	3.86716e+06	688	0	0	0.0161693
Xiguan Street	Lianhu District	3.86716e+06	689	0.0782817	0.10315	0.0822561
Xiguan Street	Lianhu District	3.86716e+06	690	0.181992	0.13283	0.0947753
Xiguan Street	Lianhu District	3.86716e+06	691	0.121626	0.115555	0.0860796
Xiguan Street	Lianhu District	3.86716e+06	692	0.0938826	0.107615	0.0938158
Xiguan Street	Lianhu District	3.86716e+06	693	0.222516	0.147377	0.106226
Xiguan Street	Lianhu District	3.86716e+06	694	0	0.0452462	0.0977945
Xiguan Street	Lianhu District	3.86716e+06	695	0.0257807	0.0241854	0.114431
Xiguan Street	Lianhu District	3.86716e+06	696	0	0.0117788	0.111526
Xiguan Street	Lianhu District	3.86716e+06	697	0.0272148	0.0247591	0.102782
Xiguan Street	Lianhu District	3.86716e+06	698	0.202055	0.12147	0.13043
Xiguan Street	Lianhu District	3.86716e+06	699	0.0110443	0.0675802	0.181246
Xiguan Street	Lianhu District	3.86716e+06	700	0.00903803	0.0221333	0.0669889
Xiguan Street	Lianhu District	3.86716e+06	701	0.0440626	0.0350349	0.0620919
Xiguan Street	Lianhu District	3.86716e+06	702	0	0	0.00283842
Xiguan Street	Lianhu District	3.86716e+06	703	0.19944	0.17513	0.246732
Xiguan Street	Lianhu District	3.86716e+06	704	0.589092	0.413178	0.363053
Xiguan Street	Lianhu District	3.86716e+06	705	0.0996584	0.109268	0.0973439
Xiguan Street	Lianhu District	3.86716e+06	706	0.0113622	0.0974136	0.299614
Xiguan Street	Lianhu District	3.86716e+06	707	0.638314	0.416939	0.364413
Xiguan Street	Lianhu District	3.86716e+06	708	0	0	0.00695396
Xiguan Street	Lianhu District	3.86716e+06	709	0.00310266	0.123325	0.209135
Xiguan Street	Lianhu District	3.86716e+06	710	0.0036403	0.0208334	0.0634759
Xiguan Street	Lianhu District	3.86716e+06	711	0.0580983	0.0465816	0.108418
Xiguan Street	Lianhu District	3.86716e+06	712	0	0.021058	0.110626
Xiguan Street	Lianhu District	3.86716e+06	713	0.192356	0.359934	0.3435
Xiguan Street	Lianhu District	3.86716e+06	714	0.0114988	0.0868749	0.182943
Xiguan Street	Lianhu District	3.86716e+06	715	0.0557791	0.112056	0.156831
Xiguan Street	Lianhu District	3.86716e+06	716	0	0.0922099	0.17605
Xiguan Street	Lianhu District	3.86716e+06	717	0.0993596	0.0894771	0.108277
Xiguan Street	Lianhu District	3.86716e+06	718	0	0	0.0394261
Xiguan Street	Lianhu District	3.86716e+06	719	0.649087	0.177244	0.264552
Xiguan Street	Lianhu District	3.86716e+06	720	0.606035	0.172255	0.260715
Xiguan Street	Lianhu District	3.86716e+06	721	0.0680691	0.0525467	0.108381
Xiguan Street	Lianhu District	3.86716e+06	722	0.125681	0.129101	0.169364
Xiguan Street	Lianhu District	3.86716e+06	723	0.0870909	0.0702147	0.163862
Xiguan Street	Lianhu District	3.86716e+06	724	0.706727	0.36913	0.334287
Xiguan Street	Lianhu District	3.86716e+06	725	0.0598133	0.0448995	0.113188
Xiguan Street	Lianhu District	3.86716e+06	726	0.0216884	0.0253029	0.146134
Xiguan Street	Lianhu District	3.86716e+06	727	0.87016	0.272422	0.313131
Xiguan Street	Lianhu District	3.86716e+06	728	0.077843	0.103025	0.082218
Xiguan Street	Lianhu District	3.86716e+06	729	0	0.00405722	0.0285519
Xiguan Street	Lianhu District	3.86716e+06	730	0.140981	0.100105	0.204123
Xiguan Street	Lianhu District	3.86716e+06	731	0.140209	0.112291	0.240367
Xiguan Street	Lianhu District	3.86716e+06	732	0	0.0235133	0.132324
Xiguan Street	Lianhu District	3.86716e+06	733	0.128376	0.117486	0.0866877
Xiguan Street	Lianhu District	3.86716e+06	734	0.017778	0.0366711	0.0847923
Xiguan Street	Lianhu District	3.86716e+06	735	0	0.109367	0.126851
Xiguan Street	Lianhu District	3.86716e+06	736	0.588002	0.339684	0.345544
Xiguan Street	Lianhu District	3.86716e+06	737	0.116169	0.0873621	0.043262
Xiguan Street	Lianhu District	3.86716e+06	738	0.0617259	0.0703197	0.05748
Xiguan Street	Lianhu District	3.86716e+06	739	0	0.00653761	0.121343
Xiguan Street	Lianhu District	3.86716e+06	740	0.0441521	0.0639424	0.0690326
Xiguan Street	Lianhu District	3.86716e+06	741	0.0256648	0.102637	0.166741
Xiguan Street	Lianhu District	3.86716e+06	742	0	0.0650101	0.315787
Xiguan Street	Lianhu District	3.86716e+06	743	7.27268e-05	0.0397377	0.157367
Xiguan Street	Lianhu District	3.86716e+06	744	0.0139328	0.0331538	0.0831446
Xiguan Street	Lianhu District	3.86716e+06	745	0.123967	0.116225	0.08629
Xiguan Street	Lianhu District	3.86716e+06	746	0.0523667	0.0360987	0.0789498
Xiguan Street	Lianhu District	3.86716e+06	747	0.0723119	0.0654851	0.144943
Xiguan Street	Lianhu District	3.86716e+06	748	0.294188	0.110486	0.104349
Xiguan Street	Lianhu District	3.86716e+06	749	0.0274549	0.0248551	0.0992606
Xiguan Street	Lianhu District	3.86716e+06	750	0	0.0102427	0.125721
Xiguan Street	Lianhu District	3.86716e+06	751	0.198136	0.137451	0.0976841
Xiguan Street	Lianhu District	3.86716e+06	752	0.0959896	0.108218	0.0973383
Xiguan Street	Lianhu District	3.86716e+06	753	0.0590448	0.0940019	0.174713
Xiguan Street	Lianhu District	3.86716e+06	754	0	0.0571498	0.241429
Xiguan Street	Lianhu District	3.86716e+06	755	0	0.0298291	0.187362
Xiguan Street	Lianhu District	3.86716e+06	756	0.662167	0.175347	0.277996
Xiguan Street	Lianhu District	3.86716e+06	757	0.0414887	0.0345128	0.0602309
Xiguan Street	Lianhu District	3.86716e+06	758	0	0	0.11307
Xiguan Street	Lianhu District	3.86716e+06	759	0.173923	0.242129	0.290348
Xiguan Street	Lianhu District	3.86716e+06	760	0.0426172	0.0465451	0.137497
Xiguan Street	Lianhu District	3.86716e+06	761	0.01733	0.0365588	0.22571
Xiguan Street	Lianhu District	3.86716e+06	762	0	0.024445	0.0792604
Zaoyuan Street	Lianhu District	6.68746e+06	763	0	0.0318714	0.0856011
Zaoyuan Street	Lianhu District	6.68746e+06	764	0	0.0825955	0.135284
Zaoyuan Street	Lianhu District	6.68746e+06	765	0.14687	0.162511	0.511595
Zaoyuan Street	Lianhu District	6.68746e+06	766	0.0406428	0.0405842	0.0574369
Zaoyuan Street	Lianhu District	6.68746e+06	767	0	0	0.00536439
Zaoyuan Street	Lianhu District	6.68746e+06	768	0.0208595	0.111444	3.08117
Zaoyuan Street	Lianhu District	6.68746e+06	769	0	0.0713724	0.108182
Zaoyuan Street	Lianhu District	6.68746e+06	770	0	0	0.124662
Zaoyuan Street	Lianhu District	6.68746e+06	771	0.0806218	0.154847	0.707203
Zaoyuan Street	Lianhu District	6.68746e+06	772	0.0338322	0.10701	2.30865
Zaoyuan Street	Lianhu District	6.68746e+06	773	0	0.0203519	0.0960766
Zaoyuan Street	Lianhu District	6.68746e+06	774	0.00820437	0.0763728	2.71197
Zaoyuan Street	Lianhu District	6.68746e+06	775	0.0809487	0.0768914	0.266391
Zaoyuan Street	Lianhu District	6.68746e+06	776	0.194561	0.212975	0.19488
Zaoyuan Street	Lianhu District	6.68746e+06	777	0.221065	0.23541	0.179051
Zaoyuan Street	Lianhu District	6.68746e+06	778	0.127767	0.103744	0.515497
Zaoyuan Street	Lianhu District	6.68746e+06	779	0.0211204	0.111155	3.03287
Zaoyuan Street	Lianhu District	6.68746e+06	780	0.199815	0.238969	0.182262
Zaoyuan Street	Lianhu District	6.68746e+06	781	0	0	0.000250231
Zaoyuan Street	Lianhu District	6.68746e+06	782	0.98413	0.480075	0.155033
Zaoyuan Street	Lianhu District	6.68746e+06	783	0.0471595	0.0557767	0.0815044
Zaoyuan Street	Lianhu District	6.68746e+06	784	0	0.0100317	0.107385
Zaoyuan Street	Lianhu District	6.68746e+06	785	0	0	2.75707
Zaoyuan Street	Lianhu District	6.68746e+06	786	0.00220518	0.0747887	0.195603
Zaoyuan Street	Lianhu District	6.68746e+06	787	0.0484153	0.0776496	0.200271
Zaoyuan Street	Lianhu District	6.68746e+06	788	0.146988	0.170373	0.470935
Zaoyuan Street	Lianhu District	6.68746e+06	789	0.102127	0.0525195	0.128561
Zaoyuan Street	Lianhu District	6.68746e+06	790	0	0.0431619	0.0872087
Zaoyuan Street	Lianhu District	6.68746e+06	791	0	0.130065	0.207579
Zaoyuan Street	Lianhu District	6.68746e+06	792	0	0	0.0222293
Zaoyuan Street	Lianhu District	6.68746e+06	793	0	0.000920402	0.0555334
Zaoyuan Street	Lianhu District	6.68746e+06	794	0.0107887	0.0317887	0.0668298
Zaoyuan Street	Lianhu District	6.68746e+06	795	0.162398	0.263915	0.535437
Zaoyuan Street	Lianhu District	6.68746e+06	796	0.255549	0.304266	0.247641
Zaoyuan Street	Lianhu District	6.68746e+06	797	0.0446772	0.148825	0.653326
Zaoyuan Street	Lianhu District	6.68746e+06	798	0.239881	0.04579	0.362828
Zaoyuan Street	Lianhu District	6.68746e+06	799	0.0071129	0.026169	0.162771
Zaoyuan Street	Lianhu District	6.68746e+06	800	0	0	0.160037
Zaoyuan Street	Lianhu District	6.68746e+06	801	0	0.0876753	0.207668
Zaoyuan Street	Lianhu District	6.68746e+06	802	0	0.04781	0.210736
Zaoyuan Street	Lianhu District	6.68746e+06	803	0.0933606	0.0806144	0.285618
Zaoyuan Street	Lianhu District	6.68746e+06	804	0	0	0.121553
Zaoyuan Street	Lianhu District	6.68746e+06	805	0	0.0209462	0.161394
Zaoyuan Street	Lianhu District	6.68746e+06	806	0.153705	0.259881	0.54698
Zaoyuan Street	Lianhu District	6.68746e+06	807	0.565799	0.280711	0.155226
Zaoyuan Street	Lianhu District	6.68746e+06	808	0.376323	0.269203	0.176563
Zaoyuan Street	Lianhu District	6.68746e+06	809	52.2257	0.191701	0.477543
Zaoyuan Street	Lianhu District	6.68746e+06	810	0	0	0.0313226
Zaoyuan Street	Lianhu District	6.68746e+06	811	0.0453262	0.0480215	0.0576699
Zaoyuan Street	Lianhu District	6.68746e+06	812	0.0626266	0.111051	0.192713
Zaoyuan Street	Lianhu District	6.68746e+06	813	0.0960975	0.222917	0.218935
Zaoyuan Street	Lianhu District	6.68746e+06	814	0.104185	0.172379	0.187637
Zaoyuan Street	Lianhu District	6.68746e+06	815	0.0177533	0.0277846	0.0768395
Zaoyuan Street	Lianhu District	6.68746e+06	816	0.1401	0.11499	0.598443
Zaoyuan Street	Lianhu District	6.68746e+06	817	0.00648023	0.0705404	0.146494
Zaoyuan Street	Lianhu District	6.68746e+06	818	0.0428475	0.0796325	0.194428
Zaoyuan Street	Lianhu District	6.68746e+06	819	0	0.0376814	0.0329382
Zaoyuan Street	Lianhu District	6.68746e+06	820	3.12102	0.947173	0.982774
Zaoyuan Street	Lianhu District	6.68746e+06	821	0	0.0277753	2.0668
Zaoyuan Street	Lianhu District	6.68746e+06	822	0	0.00991886	0.0778523
Zaoyuan Street	Lianhu District	6.68746e+06	823	0.0096581	0.183061	0.239139
Zaoyuan Street	Lianhu District	6.68746e+06	824	0.383838	11.7641	8.0301
Zaoyuan Street	Lianhu District	6.68746e+06	825	0.219975	0.222446	0.170514
