# Supplementary material for: Equity in walking access to community home care facility resources for elderly with different mobility: A case study of Lianhu District, Xi’an
Source: PLoS One. 2022 Dec 14;17(12):e0277310. doi: 10.1371/journal.pone.0277310 (PMC9750010; doi:10.1371/journal.pone.0277310)
Supplement: S2 File — (ZIP) [file pone.0277310.s002.zip › Equity analysis data/Coverage Data.xls]

## Sheet: 400 meters
Street name	District	S (square kilometers)	Population	Aging rate	Elderly population	Elderly population density	S (square kilometers)	Street coverage	Total area (square kilometers)	District Coverage
Beiyuanmen Street	Lianhu District	3.02908	73755	23.44	17288.2	5707.41	2.88566	0.952655	38.1431	0.807222
Qingnianlu Street	Lianhu District	2.04949	49650	24.3	12065	5886.8	2.03457	0.992719
Xiguan Street	Lianhu District	3.86716	135714	17.9	24292.8	6281.82	3.55925	0.920378
Huanchengxilu Street	Lianhu District	2.52775	67313	19.71	13267.4	5248.7	1.72414	0.682084
Beiguan Street	Lianhu District	1.72834	79425	18.01	14304.4	8276.41	1.65783	0.959203
Taoyuanlu Street	Lianhu District	6.67803	141778	19.53	27689.2	4146.32	5.08197	0.760999
Hongmiaopo Street	Lianhu District	7.81745	215570	14.52	31300.8	4003.96	5.31512	0.679905
Zaoyuan Street	Lianhu District	7.52391	165169	14.85	24527.6	3259.95	5.89006	0.782846
Tumen Street	Lianhu District	2.92189	90728	19.33	17537.7	6002.18	2.64134	0.903982
							30.7899

## Sheet: 600 meters
Street name	District	S (square kilometers)	Population	Aging rate	Elderly population	Elderly population density	S (square kilometers)	Street coverage	Total area (square kilometers)	District Coverage
Beiyuanmen Street	Lianhu District	3.02908	73755	23.44	17288.2	5707.41	3.02908	1	38.1431	0.97691
Qingnianlu Street	Lianhu District	2.04949	49650	24.3	12065	5886.8	2.04949	1
Xiguan Street	Lianhu District	3.86716	135714	17.9	24292.8	6281.82	3.86716	1
Huanchengxilu Street	Lianhu District	2.52775	67313	19.71	13267.4	5248.7	2.51296	0.994147
Beiguan Street	Lianhu District	1.72834	79425	18.01	14304.4	8276.41	1.72834	1
Taoyuanlu Street	Lianhu District	6.67803	141778	19.53	27689.2	4146.32	6.46329	0.967845
Hongmiaopo Street	Lianhu District	7.81745	215570	14.52	31300.8	4003.96	7.3781	0.943799
Zaoyuan Street	Lianhu District	7.52391	165169	14.85	24527.6	3259.95	7.35143	0.977076
Tumen Street	Lianhu District	2.92189	90728	19.33	17537.7	6002.18	2.88253	0.986529
							37.2624

## Sheet: 1000 meters
Street name	District	S (square kilometers)	Population	Aging rate	Elderly population	Elderly population density	S (square kilometers)	Street coverage	Total area (square kilometers)	District Coverage
Beiyuanmen Street	Lianhu District	3.02908	73755	23.44	17288.2	5707.41	3.02908	1	38.1431	1
Qingnianlu Street	Lianhu District	2.04949	49650	24.3	12065	5886.8	2.04949	1
Xiguan Street	Lianhu District	3.86716	135714	17.9	24292.8	6281.82	3.86716	1
Huanchengxilu Street	Lianhu District	2.52775	67313	19.71	13267.4	5248.7	2.52775	1
Beiguan Street	Lianhu District	1.72834	79425	18.01	14304.4	8276.41	1.72834	1
Taoyuanlu Street	Lianhu District	6.67803	141778	19.53	27689.2	4146.32	6.67803	1
Hongmiaopo Street	Lianhu District	7.81745	215570	14.52	31300.8	4003.96	7.81745	1
Zaoyuan Street	Lianhu District	7.52391	165169	14.85	24527.6	3259.95	7.52391	1
Tumen Street	Lianhu District	2.92189	90728	19.33	17537.7	6002.18	2.92189	1
			1019102				38.1431

## Sheet: Coverage Summary
Street name	Elderly with normal mobility	Elderly with mild mobility restriction	Elderly with severe mobility restriction
Qingnianlu Street	1	1	0.992719
Beiyuanmen Street	1	1	0.952655
Beiguan Street	1	1	0.959203
Hongmiaopo Street	1	0.9438	0.679905
Huanchengxilu Street	1	0.994147	0.682084
Xiguan Street	1	1	0.920378
Tumen Street	1	0.986529	0.903982
Taoyuanlu Street	1	0.967845	0.760999
Zaoyuan Street	1	0.977076	0.782846
Lianhu District	1	0.97691	0.807222
