# Supplementary material for: Equity in walking access to community home care facility resources for elderly with different mobility: A case study of Lianhu District, Xi’an
Source: PLoS One. 2022 Dec 14;17(12):e0277310. doi: 10.1371/journal.pone.0277310 (PMC9750010; doi:10.1371/journal.pone.0277310)
Supplement: S2 File — (ZIP) [file pone.0277310.s002.zip › Equity analysis data/Gini coefficient.xlsx]

## Sheet: Sheet1
	Qingnianlu Street	Beiyuanmen Street	Beiguan Street	Hongmiaopo Street	Huanchengxilu Street	Xiguan Street	Tumen Street	Taoyuanlu Street	Zaoyuan Street
Elderly with normal mobility	0.272038	0.484879	0.292681	0.594532	0.352219	0.325725	0.384819	0.40519	0.51746
Elderly with mild mobility restriction	0.455557	0.619523	0.486272	0.768897	0.585559	0.509245	0.608495	0.613705	0.535417
Elderly with severe mobility restriction	0.569986	0.764021	0.587695	0.793862	0.72417	0.676915	0.7216	0.85935	0.787672
	Gini coefficient	Index ranking	Distribution degree
	Less than 0.2	very low	Height average
	0.2-0.29	low	Comparative average
	0.3-0.39	mid	Relative reasonable
	0.4-0.59	high	Relatively large disparity
	More than 0.6	very high	Great disparity
