# Supplementary material for: Equity in walking access to community home care facility resources for elderly with different mobility: A case study of Lianhu District, Xi’an
Source: PLoS One. 2022 Dec 14;17(12):e0277310. doi: 10.1371/journal.pone.0277310 (PMC9750010; doi:10.1371/journal.pone.0277310)
Supplement: S2 File — (ZIP) [file pone.0277310.s002.zip › Equity analysis data/Location entropy.xlsx]

## Sheet: Sheet1
Street	elderly with normal mobility	elderly with mild mobility restriction	elderly with severe mobility restriction
Qingnianlu Street	1.32323	0.971334	0.718361
Beiyuanmen Street	1.15635	0.588709	0.521729
Beiguan Street	1.11436	0.702111	0.604116
Hongmiaopo Street	1.04975	0.573771	0.337126
Huanchengxilu Street	0.303429	0.172918	0.138375
Xiguan Street	0.746768	0.42504	0.42788
Tumen Street	0.433247	0.2699	0.2481
Taoyuanlu Street	0.772415	0.360334	0.4395
Zaoyuan Street	2.0398	0.586725	0.441911
Statistical table of the number and proportion of spatial units in the entropy grade of the community home care facility zone
Level	Location entropy	number of Street			proportion
		elderly with normal mobility	elderly with mild mobility restriction	elderly with severe mobility restriction	elderly with normal mobility	elderly with mild mobility restriction	elderly with severe mobility restriction
Extremely low	0.0-0.5	2	4	6	0.2222	0.4444	0.6667
Low	0.5-1.0	2	5	3	0.2222	0.5556	0.3333
medium	1.0-1.5	4	0	0	0.4445	0	0
High	1.5-2.0	0	0	0	0	0	0
Extremely high	2.0-2.5	1	0	0	0.1111	0	0
